# Supplementary material for: Gene expression profiling of recipient immune cells induced by 7 × 19 CAR-T cell dosing in a syngeneic mouse model
Source: PLoS One. 2026 Jul 17;21(7):e0352813. doi: 10.1371/journal.pone.0352813 (PMC13378967; doi:10.1371/journal.pone.0352813)
Supplement: S1 File — The tumor volume of each mouse at each time point. Mice No. 2 and 5 were sacrificed on day 14 because tumor volume reached to humane endpoint. Mice No. 1, 3, 4, and 10 were sacrificed on day 18, upon reaching the humane endpoint. (Supplementary Table S2) Antibodies used for flow cytometry analysis. Information for the antibodies used for flow cytometry analysis. (Supplementary Table S3) Differentially expressed genes (DEGs) in recipient immune cells after conventional CAR-T treatment. Upregulated or downregulated genes after conventional CAR-T dosing. The DEGs were defined by a p-value < 0.05 and an absolute fold-change > 2. (Supplementary Table S4) Differentially expressed genes (DEGs) in recipient immune cells after 7 × 19 CAR-T treatment. Upregulated or downregulated genes after 7 × 19 CAR-T dosing. The DEGs were defined by a p-value < 0.05 and an absolute fold-change > 2. (Supplementary Table S5) Differentially expressed genes (DEGs) in recipient dendritic cells after conventional CAR-T treatment. Upregulated or downregulated genes after conventional CAR-T dosing. The DEGs were defined by a p-value < 0.05 and an absolute fold-change > 1.5. (Supplementary Table S6) Differentially expressed genes (DEGs) in recipient dendritic cells after 7 × 19 CAR-T treatment. Upregulated or downregulated genes after 7 × 19 CAR-T dosing. The DEGs were defined by a p-value < 0.05 and an absolute fold-change > 1.5. (Supplementary Table S7) Differentially expressed genes (DEGs) in recipient monocyte/macrophage in the conventional CAR-T group. Upregulated or downregulated genes after 7 × 19 CAR-T dosing. The DEGs were defined by a p-value < 0.05 and an absolute fold-change > 1.5. (Supplementary Table S8) Differentially expressed genes (DEGs) in recipient monocyte/macrophage after 7 × 19 CAR-T dosing. Upregulated or downregulated genes after 7 × 19 CAR-T dosing. The DEGs were defined by a p-value < 0.05 and an absolute fold-change > 1.5. (Supplementary Table S9) Differentially express [file pone.0352813.s004.xlsx]

## Sheet: Supplementary Table S1
Supplementary Table S1. Tumor volume of individual mouse of Control, conventional CAR-T and 7 × 19 CAR-T group. The tumor volume of individual mouse of each time point. The mouse No. 2 and No.5 were sacrificed on Day 14 because tumor volume reached to humane endpoint. The mouse No, 1, No 3, No 4, No.10 was sacrificed on Day 18 because the tumor volume reached to humane endpoint.
Group	Animal No.	Day -3	Day 0	Day 4	Day 7	Day 11	Day 14	Day 18
Control	1	23.8235	46.7348	89.2935	111.97	336.744	957.681	2382.99
Control	2	30.5333	123.323	358.025	549.951	1113.69	2418.79
Control	3	36.8996	76.2222	193.751	283.306	751.671	1733.7	3722.45
Control	4	39.1308	55.242	103.184	230.091	545.953	1565.94	3869.62
Control	5	43.7561	106.741	271.589	469.689	1048.95	2891.16
Conventional CAR-T 1 million cells / mouse	6	26.2157	47.3053	73.4664	63.8276	104.463	150.875	277.301
Conventional CAR-T 1 million cells / mouse	7	30.1036	77.4304	190.442	218.093	514.967	962.807	1661.67
Conventional CAR-T 1 million cells / mouse	8	32.2062	45.8552	79.8708	84.27	271.597	594.362	1281.42
Conventional CAR-T 1 million cells / mouse	9	37.6033	102.293	208.884	211.435	545.831	858.531	1940
Conventional CAR-T 1 million cells / mouse	10	49.92	116.038	290.933	303.005	722.417	1387.72	2042.86
7 x 19 CAR-T 1 million cells / mouse	11	20.6035	39.7535	41.1071	20.3643	10.2612	4.0564	0
7 x 19 CAR-T 1 million cells / mouse	12	26.2387	70.1402	101.242	64.6416	37.5005	79.6918	273.264
7 x 19 CAR-T 1 million cells / mouse	13	32.0955	54.9506	117.731	52.9079	28.1931	21.351	5.71674
7 x 19 CAR-T 1 million cells / mouse	14	39.1648	83.29	166.896	127.743	48.1913	75.8092	303.194
7 x 19 CAR-T 1 million cells / mouse	15	49.8628	106.195	264.636	159.329	90.3527	35.7222	3.58069

## Sheet: Supplementary Table S2
Supplementary Table S1. Antibodies for flow cytometry analysis.
Target	fluorescent dye	Clone	Vender	Cat No.
CD62L	BB515	MEL-14	BD Biosciences	565261
CD45	BB700	30-F11	BD Biosciences	566439
Ly6C	PE	AL-21	BD Biosciences	560592
CCR7	PE-CF594	4B12	BD Biosciences	563596
CD3	PE-Cy7	145-2C11	BD Biosciences	552774
CD11b	APC	M1/70	BD Biosciences	553312
F4/80	BV421	T45-2342	BD Biosciences	565411
CD11c	BV605	HL3	BD Biosciences	563057
CD90.1	BV650	OX-7	BD Biosciences	563771
IL-7R	BV711	SB199	BD Biosciences	565490
CD44	BV786	IM7	BD Biosciences	563736
CD8	BUV395	53-6.7	BD Biosciences	563786
B220	BUV737	RA3-6B2	BD Biosciences	612838
CD4	BUV805	RM4-4	BD Biosciences	741913

## Sheet: Supplementary Table S3
Supplementary Table S3. Differentially expressed genes in recipient immune cells after conventional CAR-T treatment.
Gene Symbol	P-value	Log2 fold change
Asgr1	0.000273103	5.9183
Abcg4	0.0141034	5.08117
Cc2d2b	0.00323101	4.81865
Hcrt	0.00385223	4.81701
Faim2	0.0126663	4.50762
Cd59b	0.0173914	4.32737
Olfr648	0.0257341	4.32662
Kbtbd13	0.0143651	4.32653
Gm16876	0.0130534	4.32478
Hkdc1	0.0162428	4.32395
Kcne1l	0.00915637	4.32303
Slc22a1	0.000342989	4.18739
Hsd17b13	0.0398911	4.11873
4933405D12Rik	0.0242545	4.11688
Stc1	0.0140455	4.11604
Gm35678	0.0228475	4.11596
Fgf17	0.038456	4.11345
Plg	0.0257648	4.11252
Tbx10	0.0181399	4.11252
Prokr2	0.0461213	3.8713
Gm10512	0.0389572	3.87037
Tas1r1	0.0452934	3.86953
4933432I09Rik	0.0350818	3.8686
1600029O15Rik	0.0454328	3.86776
3110040M04Rik	0.0347172	3.86776
A630019I02Rik	0.0280801	3.86768
Pfn3	0.0279269	3.86768
Wfikkn1	0.0397761	3.86768
Gstm6	0.0372871	3.86599
1700016G22Rik	0.0477195	3.57196
Zc2hc1b	0.0473444	3.57196
Oxt	0.0316162	3.57103
Csrp3	0.0312912	3.57018
Airn	0.0492482	3.56926
Gm20750	0.0331259	3.19586
Psmb11	0.0251789	2.96457
Gm3189	0.0298006	2.96001
Kcnc1	0.0329108	2.95792
Iqch	0.0293	2.816
A930037H05Rik	0.0313268	2.81457
Gsdmc3	0.0187476	2.81372
Grm6	0.024523	2.74196
Astl	0.0056704	2.71769
Cblc	0.041072	2.65172
Eva1a	0.0349718	2.64914
Cxcl15	0.0128246	2.64591
Tnxb	0.0398357	2.63707
Unc79	0.0100035	2.4127
Klhl40	0.00186193	2.35348
Nipal4	0.0478838	2.3066
Nek11	0.049806	2.30475
Mep1a	0.0184078	2.24197
Mybphl	0.0280477	2.17237
Serpinb7	0.0405595	2.17138
Olfr699	0.0308274	2.14389
Dmrtb1	0.0177629	2.138
4632428C04Rik	0.0317761	2.13218
Colec12	0.0407444	1.92407
Musk	0.0171288	1.87714
Ltb4r2	0.00968394	1.87701
4930550L24Rik	0.0445567	1.80421
Cldn10	0.0380066	1.80195
Aqp11	0.0261652	1.74211
Klhl41	0.0118017	1.72581
Vmac	0.036623	1.65756
Gata1	0.0301474	1.65352
Gm30732	0.00681363	1.64506
Cd164l2	0.0150395	1.59881
Olfr56	0.0325205	1.58144
Myrfl	0.0317571	1.58012
D14Ertd670e	0.0280364	1.56526
Ampd1	0.0342606	1.52793
Gm26627	0.0178328	1.49964
Vwa3b	0.0349707	1.46098
Pabpc1l	0.0213777	1.45828
Sema6c	0.0250031	1.44274
Ghrl	0.015586	1.41701
Gm3230	0.00538059	1.40693
Pgam2	0.0147414	1.36989
Olfr372	0.0417204	1.34015
Atp1b4	0.0255555	1.29274
Ppil6	0.037919	1.28511
Nkx6-2	0.0375277	1.28229
Myo18b	0.0216154	1.26389
Rcvrn	0.0164771	1.24508
LOC108168815	0.0354108	1.24155
Gm35762	0.0373324	1.23908
Pip5kl1	0.0315114	1.23674
BC106175	0.00148569	1.22928
Gm16120	0.0315906	1.21519
Ankrd29	0.0491313	1.20882
Klhl29	0.0338748	1.17366
Gsdmc4	0.00173719	1.17084
Gk5	0.0485744	1.1312
Hsd17b1	0.0107648	1.11977
Camp	0.0227974	1.11883
Ydjc	0.00835413	1.11654
Tmem121b	0.00614306	1.09676
Cadm4	0.000639719	1.08955
Clic5	0.000533476	1.07825
Gbp2b	0.00552409	1.06887
Rec8	0.0157792	1.04181
Cdc42ep3	0.0112516	1.01275
Cd36	4.11579e-05	1.01204
Adra2b	0.00659316	1.00508
Asgr2	0.037814	-1.00009
Mfsd4b4	0.00630728	-1.00439
Rbfox2	0.0280843	-1.02154
Il5ra	0.0369065	-1.0243
Scd1	0.0117323	-1.02986
Ankrd13b	0.0493537	-1.06602
Mylk	0.0111058	-1.073
Sept5	0.00433966	-1.0733
Zfp354c	0.0342591	-1.09265
Nkain1	0.0370095	-1.09382
Dnph1	0.0224146	-1.1008
Hoxa7	0.0186235	-1.10789
Etaa1os	0.0477718	-1.11607
Pard3b	0.0384338	-1.12053
Tmeff1	0.0228693	-1.12858
Ncs1	0.0324776	-1.15826
Tppp	0.03862	-1.17245
Slc26a9	0.0063228	-1.1852
Epn2	0.0394696	-1.18957
Ereg	0.0480418	-1.19626
Tm4sf1	0.0319356	-1.19635
Kirrel	0.0391366	-1.19681
Dlg5	0.043846	-1.21082
Mboat2	0.0468958	-1.21911
Arhgap28	0.0151536	-1.2209
Igfbp4	0.0117571	-1.22337
Gm4316	0.00659659	-1.2261
D130017N08Rik	0.0175466	-1.22889
Fgfr3	0.022252	-1.23276
Steap1	0.0249669	-1.23801
Rcor2	0.00322564	-1.25885
Blk	0.00748979	-1.26383
LOC108168808	0.0460565	-1.26699
Nuak1	0.0140723	-1.26932
Htra1	0.00329532	-1.27797
Antxr1	0.021577	-1.28149
Tead2	0.0486455	-1.28606
Sertad4	0.0466641	-1.29099
Mettl27	0.0330804	-1.29635
Adamts4	0.0257266	-1.31422
Pax5	0.0111093	-1.31765
Map1b	0.0227133	-1.31984
Atp1a2	0.0395876	-1.32344
Lamb1	0.0246914	-1.32868
Aebp1	0.0033117	-1.344
Tpsab1	0.0249968	-1.34583
Ppic	0.0120415	-1.38132
Il9r	0.0310872	-1.38216
Dok6	0.0457467	-1.39466
Cryaa	0.0408653	-1.40367
Clu	0.00930789	-1.40712
Sox9	0.00584795	-1.41618
Adh7	0.0445157	-1.41935
Zcchc14	0.0357408	-1.42082
Pcolce	0.00474585	-1.43425
Slc9b2	0.0203821	-1.43915
Rgs17	0.0173178	-1.44551
Kdelr3	0.0237649	-1.44555
Npr2	0.0461824	-1.45373
Col6a3	0.0200225	-1.45384
Fcmr	0.0153834	-1.47685
Ssc5d	0.0366599	-1.48468
Alx1	0.0376992	-1.4906
Gpx8	0.0332323	-1.49659
Esm1	0.0410112	-1.50145
Tcf7l1	0.0131405	-1.50271
Pxmp2	0.00868564	-1.50559
Zik1	0.00845101	-1.50562
LOC108169082	0.0205053	-1.50619
Cdnf	0.0103762	-1.50911
Epb41l3	0.0285055	-1.51294
Ltbp4	0.00197591	-1.51715
Ankrd1	0.0374172	-1.51827
1810006J02Rik	0.0331751	-1.53433
Cald1	0.00174769	-1.53644
Dzank1	0.0310767	-1.54443
BC034090	0.017793	-1.55066
Tead3	0.025045	-1.55228
Gpc3	0.0281937	-1.55267
Col6a1	0.0142999	-1.55728
Hspg2	0.00126226	-1.5686
Pou2af1	0.0110981	-1.57767
Spef2	0.00468894	-1.57789
Cd19	0.0393948	-1.58293
Msln	0.0243234	-1.58351
Pcdh18	0.0184525	-1.59762
Plxna2	0.0145284	-1.59768
Mira	0.015246	-1.59999
Fam159b	0.00726144	-1.60034
Dcn	0.00687288	-1.61044
Rhobtb3	0.0229565	-1.6127
Nxf3	0.0135367	-1.618
Rhox5	0.00156761	-1.62113
Clgn	0.042188	-1.6225
Rnf208	0.0168032	-1.6236
8430429K09Rik	0.0321583	-1.62827
Smoc1	0.00618172	-1.63443
Cdr2l	0.00929583	-1.6412
Tbx3	0.0347573	-1.64993
Ptgis	0.0437982	-1.65213
Hpdl	0.028617	-1.65335
Slit2	0.0350673	-1.67298
Meis2	0.0366588	-1.67327
Irx5	0.0170564	-1.67637
Tmprss3	0.0303499	-1.70317
Ptpn14	0.0138428	-1.71834
Prss37	0.00424353	-1.72089
Steap2	0.015654	-1.72597
Me1	0.00499059	-1.73173
Wasf1	0.0491759	-1.73265
Alox15	0.00085863	-1.7391
Hoxd13	0.0208688	-1.74257
Nes	0.0074493	-1.7488
Cyr61	0.0021407	-1.75738
Emp2	0.0069683	-1.77203
Cavin1	0.000299023	-1.77838
Galnt18	0.00526895	-1.78704
Nhsl1	0.0143986	-1.78864
Efna5	0.0367967	-1.79387
Fcer2a	0.0305636	-1.79438
Vax2	0.0240263	-1.79563
C920006O11Rik	0.0190301	-1.79607
Evc	0.033052	-1.81201
Fkbp10	0.00218101	-1.81216
Tex101	0.0154822	-1.81357
P3h4	0.0070463	-1.81408
Kif21a	0.00994221	-1.8216
Ms4a1	0.0120509	-1.83879
Ltc4s	0.0419277	-1.84165
9230110C19Rik	0.0123473	-1.84898
Magi1	0.0189472	-1.86733
Smim10l2a	0.0124939	-1.86939
Alox12e	0.0175449	-1.87664
Lcn4	0.0484003	-1.87919
Bcam	0.0208612	-1.87939
Pcdh19	0.0406405	-1.89565
Ddr2	0.00375166	-1.90626
Tcim	0.00833747	-1.92744
Palm3	0.0435207	-1.93393
4933431E20Rik	0.0129817	-1.93551
Sgsm1	0.0388692	-1.93884
Pappa2	0.0300207	-1.93905
Stra6	0.0136533	-1.94048
Nid1	0.00606829	-1.94343
Vmn2r2	0.00863944	-1.94345
4930445E18Rik	0.00549496	-2.00411
Eda2r	0.0242691	-2.01542
Pdgfra	0.0378722	-2.02358
Mylk2	0.0456033	-2.0378
Hoxd8	0.01233	-2.04254
Gm9758	0.0243851	-2.0434
Ephb4	0.0336897	-2.07683
Drd2	0.0380803	-2.07981
Scara5	0.0356213	-2.0949
Cdsn	0.0390884	-2.09492
3110070M22Rik	0.0120014	-2.09522
Crb3	0.00286112	-2.10194
Ptn	0.0115906	-2.10633
Bmp1	0.0011281	-2.11897
Retnla	0.00103844	-2.14042
Ptk7	0.00501887	-2.15
4930447F24Rik	0.0177778	-2.17402
Rapgef4	0.021085	-2.17935
Six4	0.0252861	-2.20938
Wtip	0.0391052	-2.21067
Cfd	0.0484091	-2.2124
Vmn2r26	0.0222246	-2.22642
Ghr	0.0249879	-2.22864
Stc2	0.0134604	-2.24557
Nfib	0.00774744	-2.25243
Gpc6	0.00239007	-2.28837
Cyct	0.0121826	-2.29232
Vangl1	0.017271	-2.29798
Brinp3	0.0400364	-2.31483
2310067E19Rik	0.0126202	-2.31522
Epha3	0.0198007	-2.33295
Wnt5b	0.0235377	-2.33646
Cyp4f17	0.0233834	-2.33687
Kank4os	0.0141346	-2.37426
Fam83e	0.0431542	-2.38038
Cxcl5	0.0250475	-2.39207
Flnc	0.00156329	-2.44662
Chad	0.0076748	-2.47894
Nppb	0.00141496	-2.49513
Pax3	0.0178289	-2.54438
Gucy1a1	0.0125594	-2.55048
Eaf2	0.0429249	-2.56403
Jchain	0.000455453	-2.57835
Cd248	0.0136686	-2.61749
Vwa1	0.0197198	-2.64305
Cr2	0.00374873	-2.64472
Fcna	0.0358239	-2.67005
Tcte1	0.0116467	-2.73565
She	0.0100481	-2.74023
Mfap5	0.00888947	-2.82111
Dppa2	0.0223892	-2.85737
Masp1	0.0156044	-2.87387
BC048559	0.0260012	-2.87516
Tcaf1	0.0108161	-2.90121
Gpr161	0.00371921	-2.90209
Rwdd3	0.0020268	-2.90466
Magee2	0.0230967	-3.00216
Scara3	0.0415458	-3.00603
Retnlb	0.0174786	-3.00681
C430002N11Rik	0.0386217	-3.00775
Saa3	0.00202993	-3.07049
Vldlr	0.0079879	-3.11734
Tbx20	0.0429999	-3.12315
AW046200	0.00254506	-3.31132
Gm773	0.00447176	-3.414
Tcf15	0.0489354	-3.5233
Trim9	0.0471617	-3.5233
Gnal	0.0462272	-3.52418
Atp13a4	0.00338135	-3.53176
Myh13	0.0020864	-3.69772
Cpsf4l	0.044435	-3.8176
Eps8l2	0.0375497	-3.81805
Fgfr2	0.0340028	-3.81805
Hsd17b14	0.0363606	-3.81892
Foxh1	0.0164038	-3.81937
Tspan8	0.030966	-3.81937
Glrp1	0.0326378	-3.81979
4930415O20Rik	0.0386463	-3.81982
Pkia	0.0244566	-3.81982
Gpr137c	0.0322189	-3.82024
Phf24	0.0448663	-3.82027
Tspan12	0.0470863	-3.82027
Dclk3	0.0339577	-3.82069
Gm10644	0.043667	-3.82069
Gm36561	0.040939	-3.82157
Gstm7	0.0416762	-3.82157
Rgsl1	0.0342767	-4.06297
Gm19461	0.0432381	-4.06342
Gm15764	0.039769	-4.06384
Radil	0.0437972	-4.06516
Sema3e	0.0437972	-4.06516
Lama4	0.0271574	-4.06518
Grik2	0.0255901	-4.0665
C920021L13Rik	0.0175438	-4.06692
Gm16794	0.016151	-4.06737
3110009F21Rik	0.0338104	-4.27248
Sema3g	0.00973508	-4.27468
Arhgap20	0.013025	-4.27557
Tbpl2	0.0328033	-4.27596
Mrgprf	0.0231884	-4.27599
Podn	0.0263726	-4.2773
Marco	0.00723674	-4.29606
Tgfb2	0.00391413	-4.41164
Capn6	0.0461225	-4.45922
Csn3	0.0227075	-4.46092
Svep1	0.0331751	-4.46094
5330417C22Rik	0.0242371	-4.46181
Mybpc1	0.0165126	-4.46267
Fhl1	0.0444901	-4.4644
Dlx3	0.00951411	-4.62086
1810021B22Rik	0.0158963	-4.6213
Cfap69	0.0197854	-4.6213
Usp17la	0.00459967	-4.76944
Cd5l	0.00406953	-4.79614
Dppa4	0.0069047	-4.89901
Osbpl10	0.0096343	-5.01919
Gxylt2	0.012454	-5.02261
Wnt2	0.0318863	-5.13289
Akr1cl	0.0118692	-5.1341
Tenm3	0.00104904	-5.33235
Prg4	0.00127948	-5.46742
Vsig4	0.00526102	-6.95345
Cxcl13	0.00207912	-9.33471

## Sheet: Supplementary Table S4
Supplementary Table S4. Table Differentially expressed genes in recipient immune cells after 7 x 19 CAR-T treatment
Gene Symbol	P-value	Log2 fold change
Mmp10	0.0137686	5.26051
Oas1f	0.00693509	4.78698
Gm10791	0.00517218	4.63963
Ccl24	4.46759e-09	4.61672
Olfr697	0.0166767	4.4774
Tigd3	0.0206627	4.47394
4933432K03Rik	0.00341155	4.43941
Ccl8	0.000144952	4.32222
Tbx10	0.0123171	4.29172
4933432I09Rik	0.0156678	4.29098
Alpl	0.043093	4.08438
AW551984	0.0217469	4.08347
C330018A13Rik	0.0421466	4.08328
Hsd17b13	0.0415633	4.08292
Amigo1	0.0273906	4.08218
2010203P06Rik	0.0349138	4.082
Alx3	0.0405703	4.08164
Dnajb8	0.0361193	4.08072
Fam217a	0.0259218	4.08054
Gm29685	0.0400823	4.08017
Gm15731	0.0498055	4.07963
Slc39a2	2.5524e-05	3.86658
Foxc2	0.0371069	3.83747
Pgf	0.0241167	3.83729
Pou4f2	0.0302748	3.83692
Prrx2	0.0486873	3.83674
Olfr361	0.0355228	3.83545
Eps8l3	0.0482743	3.83508
Gsg1l	0.0421793	3.83453
Gm12223	0.0368261	3.53957
Slc9c1	0.0491876	3.53957
Epn3	0.045809	3.53902
Gm31740	0.0495789	3.53865
Arg1	5.64198e-09	3.34067
Gm36313	0.00918091	3.29338
Ccl17	8.23976e-08	3.25238
Grm6	0.0051097	3.24907
Rhbdl2	0.0106308	3.18127
Gm20750	0.0344967	3.16523
Slc7a2	9.29869e-09	3.11008
Htr2b	0.00332636	2.88707
Gas6	0.0109042	2.81809
C1qtnf1	0.00659998	2.81515
Proser2	0.00188466	2.80092
Mmp13	6.36262e-06	2.78405
Akr1c14	0.0159715	2.7126
Cd209f	0.027238	2.69392
Mmp12	2.67839e-06	2.66614
Ly6g6c	0.0414299	2.62002
Des	0.0244603	2.61409
Agt	0.0218481	2.61385
Gas1	0.0124794	2.61315
Lrfn3	0.0163114	2.6128
Il4	9.30377e-06	2.5979
Pf4	0.000753817	2.56424
Olfr699	0.00803622	2.53755
Atp5c1-ps	0.0478391	2.43372
Ltb4r2	0.000757752	2.4138
Pdcd1lg2	6.38332e-10	2.40413
Prx	0.028279	2.39697
L3hypdh	0.0310231	2.39517
Mir669i	0.017468	2.39421
Slc39a12	0.0117278	2.37615
Il13	5.31744e-06	2.3739
Apol6	0.00626081	2.37285
Folr2	0.00382621	2.36184
9230116L04Rik	0.0360524	2.27168
Tusc5	0.0352905	2.27079
Gm15056	1.1038e-05	2.24851
2610203C22Rik	0.00405782	2.23875
Rec114	0.00351401	2.23623
Akr1c18	0.0109488	2.23558
Aqp11	0.00389309	2.19928
Ckb	0.00475874	2.1623
Serpinb7	0.0431298	2.14299
Cbr2	0.00847946	2.11802
Drc1	0.0010921	2.09291
Ms4a2	0.000820098	2.0763
Ccl7	0.000131605	2.05344
Ppbp	0.00694027	2.02561
Apol10b	0.0440777	2.00303
Gbp2b	5.18283e-06	1.96946
Plpp3	0.000136448	1.95321
Clic5	3.76287e-07	1.91972
Hbegf	4.1231e-09	1.89688
Zfp423	0.0490476	1.89155
1700018G05Rik	0.0342105	1.88772
C1qc	0.00769278	1.85904
Fcrlb	6.17114e-05	1.85284
Htra3	0.000293391	1.81403
Casc4	0.0179606	1.80563
Mrc1	0.00111719	1.79492
Cyp11a1	9.30668e-05	1.77787
Ctsk	0.0101445	1.76122
C1qb	0.000570568	1.75062
Ccl12	0.000636422	1.73628
Stx1b	0.00842326	1.71479
Bach2os	0.0464326	1.71236
Npl	9.14584e-05	1.70868
Setmar	0.0372567	1.69766
Ptprk	0.0245981	1.69642
Gata2	1.4791e-05	1.69608
Gfpt2	0.0372842	1.69477
Tmprss4	0.0194193	1.67214
Serpina3f	1.36526e-06	1.66884
Mag	0.0131694	1.6684
Olfml3	0.026456	1.65973
Anpep	2.36606e-05	1.65931
Gm15880	0.00121999	1.64758
4933430I17Rik	0.029358	1.62443
Gata1	0.0332262	1.62109
Gm34908	0.0219307	1.61971
Gm32117	0.0175004	1.61912
Adamdec1	0.0143237	1.61609
Car8	0.000161339	1.60813
Asb11	0.0149423	1.60227
Lyve1	0.037952	1.60222
Gbgt1	0.000233961	1.6005
Cnn3	1.82922e-09	1.5998
Tenm4	0.0304424	1.57318
Serping1	0.0341746	1.56883
Slc6a15	0.0426547	1.56828
AU022793	0.0024849	1.56101
Sdc4	3.00507e-06	1.55468
Ido1	0.000112065	1.54535
Cd200r3	1.34711e-05	1.53958
Bcar3	7.19038e-05	1.52578
Gatm	8.49196e-06	1.5171
Aqp1	0.00659344	1.50885
Wnk2	0.000911694	1.50679
Gbp11	6.31042e-05	1.50124
Gtsf1	0.0256757	1.48051
Rps6ka6	0.0444001	1.47189
Lrp12	6.82456e-06	1.46904
Edn1	5.48883e-07	1.46227
Itga9	0.01348	1.45845
Dcstamp	0.00180908	1.45566
Cd109	0.0096384	1.44505
BC023105	1.68308e-05	1.43459
Nos2	2.85233e-06	1.41528
Ppp1r3g	0.0160992	1.404
Mgl2	0.0053531	1.39327
Ak6	0.00213563	1.38959
Plet1	2.16688e-07	1.38463
Pabpc1l	0.0311798	1.36413
Flt1	9.37367e-07	1.36074
Slamf8	7.49369e-08	1.33447
Gjb3	0.0144238	1.33032
Gja1	0.0224423	1.32913
Sectm1a	4.66595e-05	1.32682
Olfr700	0.00137741	1.27552
Batf2	2.54099e-07	1.2692
Cxcl9	5.62863e-06	1.26546
Lama5	0.00180466	1.26411
Cox4i2	0.0296315	1.24319
Tgfb3	0.0079926	1.23819
F830016B08Rik	0.00942994	1.2372
Alpk2	1.24201e-05	1.2318
Ecscr	0.0386836	1.22925
Cd36	3.66157e-06	1.22886
Galr1	0.0424092	1.22747
Fblim1	0.00199425	1.22217
Wincr1	0.0228349	1.22099
Spsb4	0.003481	1.2187
LOC108168815	0.0389789	1.21582
Trem2	0.00116285	1.20778
Utp6	0.00080492	1.20486
Zbtb3	0.0260314	1.20358
Mybl1	0.0351975	1.20345
Nrg4	0.0449436	1.19848
Rab15	4.25574e-05	1.19832
Scara5	0.043406	1.19258
Tmem119	0.0070201	1.19133
Dio2	0.00042025	1.16142
Dpf1	0.0229063	1.16062
Fcgr2b	7.00329e-07	1.14909
Mcpt8	0.000215586	1.14308
Egr2	2.33532e-06	1.13738
Serpina3g	6.1136e-06	1.13439
Nrg1	4.31119e-06	1.12292
Fbxo48	0.0481579	1.11738
Blvrb	1.64981e-05	1.11317
Itpka	0.049806	1.11176
Rab3il1	0.0173265	1.10999
C3ar1	9.99569e-05	1.10714
Gm33046	0.0186461	1.10375
Il6	2.75288e-05	1.10373
Zbtb22	0.0341296	1.1018
Ccl2	0.000472098	1.10103
Tbxas1	2.34207e-06	1.09913
Nt5dc2	0.00120045	1.09775
Sdc1	4.44427e-05	1.09641
Fam26f	6.14873e-07	1.09595
Pkdcc	1.18315e-05	1.093
Dhrs13	0.0222119	1.08496
Myof	8.85035e-07	1.08155
Syngr1	0.0109095	1.08046
Abcc3	0.00463638	1.07073
Stab1	0.00150891	1.06943
Cish	0.00170039	1.06619
Ms4a4d	0.0134128	1.06586
Fzd1	0.00366351	1.06432
Cd200r4	7.05911e-05	1.04546
Pdpn	0.000126641	1.03833
Tfec	8.61952e-07	1.03597
Lap3	4.79574e-06	1.03513
Flrt2	0.0192103	1.03292
Sphk1	8.66088e-05	1.03231
Dab2	0.000102339	1.02872
AA467197	2.61695e-06	1.02817
F7	0.000225068	1.02293
Plxna1	0.000102387	1.01258
Prelid2	0.000296295	1.012
AY761185	0.0195952	1.00766
Slamf7	2.1408e-06	1.00382
Ttc8	0.033022	1.00354
Thbs4	0.0443459	-1.00094
Scin	0.000199343	-1.00678
Cpa3	0.0196768	-1.0155
Cd4	5.88765e-05	-1.01555
4933431G14Rik	0.00367111	-1.01607
Gm19665	0.000101531	-1.02166
Steap4	0.000189422	-1.02205
Smim5	0.00117229	-1.02579
Gm14285	0.0363955	-1.03135
Csf3	0.00053224	-1.03268
Olfr460	0.00452607	-1.0372
Gm6402	6.73746e-05	-1.03778
Commd5	0.0350011	-1.04024
St8sia6	0.0427929	-1.04132
Syt8	0.00553243	-1.04326
2310043L19Rik	0.0481563	-1.05004
Eya1	0.00187329	-1.05119
A330074K22Rik	0.0196358	-1.05163
Srl	0.0056618	-1.05236
Cd79b	0.0199714	-1.05347
Coq8a	0.00304711	-1.05862
Disp2	0.00495066	-1.05991
Atp6v1g2	0.00556537	-1.07997
Actl7a	0.0333078	-1.08684
4933432I03Rik	0.0111316	-1.08697
Arnt2	0.00144494	-1.09611
Havcr1	0.0161654	-1.10391
Spib	3.30346e-05	-1.10529
Neat1	0.000228155	-1.10644
Capn3	0.00609165	-1.10696
Penk	0.000193291	-1.10854
Dbp	0.0312162	-1.10987
Myl2	0.0398307	-1.11102
Slc2a3	0.000114642	-1.11559
Cfap53	0.0477805	-1.11591
1700052K11Rik	0.000936744	-1.12079
Acaa1b	0.0198926	-1.12123
1700034I23Rik	0.0123888	-1.12425
Dnajb3	0.000173504	-1.12717
Fpr1	0.000106283	-1.13216
Krba1	0.00677403	-1.1322
Cntn1	0.0366674	-1.14159
Spatc1	0.000961108	-1.14398
Cldn20	0.0059261	-1.14688
LOC102638785	0.0303323	-1.155
Fam161a	0.0352836	-1.16001
Gria3	0.00165084	-1.16254
Slc26a9	0.00677902	-1.16488
Olfr457	0.00116446	-1.16844
Vsig10l	0.0109031	-1.17214
4930432K21Rik	0.0273519	-1.17316
Insm1	0.0181892	-1.17334
Ly6g	0.00370406	-1.17357
Grm8	0.0302556	-1.1747
Crb3	0.0370641	-1.17976
Ambp	0.00987923	-1.1804
Dpf3	0.0336853	-1.18402
Bank1	0.000898387	-1.19328
Tpsb2	0.00376955	-1.19506
Tg	0.0265613	-1.20309
4930590J08Rik	0.033783	-1.20671
Gm34983	0.000169298	-1.20765
Gm34643	0.00155104	-1.21001
LOC108167619	0.0172762	-1.21018
Chrnb2	0.00871707	-1.2122
Lbhd1	0.0388277	-1.21454
9830107B12Rik	1.85173e-05	-1.21514
Olfr1424	0.0300705	-1.2191
Sned1	0.00850746	-1.21931
Pard3b	0.0264266	-1.22289
Meig1	0.000315942	-1.22433
Coro6	0.0474755	-1.23498
Nuak1	0.0154094	-1.23535
Slc9a2	0.0162762	-1.23764
Calr4	0.0317348	-1.24287
LOC108169082	0.041246	-1.2431
9530027J09Rik	0.0101013	-1.24732
Cldn15	0.0302489	-1.26335
Rnf208	0.0422462	-1.26436
Gm36208	7.99051e-05	-1.26617
Jchain	0.0183851	-1.26991
C230037L18Rik	0.0451525	-1.27114
Gm32288	0.0251196	-1.27258
Prss37	0.017089	-1.28125
Mxra8	0.0185943	-1.28362
Mzb1	0.00444668	-1.29679
Myo1a	0.0461895	-1.29771
Il9r	0.0380728	-1.29792
Ppfia4	0.00403516	-1.29929
Trpm6	0.0447425	-1.29967
Rnls	0.0110708	-1.30305
Cryaa	0.0499648	-1.30901
Entpd3	0.000598607	-1.3163
Plekhs1	4.20526e-05	-1.31985
Glis3	0.000518248	-1.32341
2900041M22Rik	0.0393642	-1.32614
Tmc4	2.03955e-06	-1.32694
Tas2r126	0.000487651	-1.32924
Stfa1	2.73842e-05	-1.33202
9930012K11Rik	0.000964539	-1.33344
Cmya5	0.0420904	-1.33374
Omg	0.0230542	-1.35368
Gm35574	0.0365884	-1.35729
Kcna4	0.0151537	-1.36382
Mcpt4	0.00247247	-1.36698
Gm34471	0.00456907	-1.36849
Nap1l5	0.00632817	-1.36877
Amer2	2.79889e-06	-1.37182
Cma1	0.00221853	-1.37723
Kcnq3	0.0172257	-1.38414
Lrg1	6.91459e-06	-1.38996
Blk	0.00391694	-1.40852
Slco5a1	0.0041875	-1.42364
Morn1	0.0476759	-1.42489
Tdrkh	0.00344004	-1.4343
Gm11342	0.0253309	-1.43457
Gm28068	0.0400383	-1.43701
Gpr62	0.0460588	-1.44485
Slc12a5	0.0247427	-1.45233
LOC102640468	0.0216366	-1.45237
Olfr456	0.000839013	-1.45239
Klk1b26	0.0431106	-1.46465
Cacna1e	0.00995519	-1.48335
Fam71f1	0.0119381	-1.49611
Itgad	0.0496455	-1.49886
Il5ra	0.00619582	-1.50299
Has1	0.0221023	-1.51043
Dpp10	0.0275101	-1.51118
Vmn2r2	0.0235401	-1.51815
Pax5	0.00489385	-1.52586
Hpdl	0.0364359	-1.52801
Btbd8	0.0275141	-1.57785
Ephb2	0.00501405	-1.58023
Tmem150cos	0.0214101	-1.58028
Shd	0.0295658	-1.58573
Spx	0.0495944	-1.58725
LOC102634900	0.0482982	-1.58978
Boll	0.0494819	-1.59117
Nid1	0.0143757	-1.59423
Fcmr	0.00984311	-1.61322
Nim1k	0.0116636	-1.61581
5730408K05Rik	0.0141709	-1.63024
Fpr3	0.0308224	-1.63295
Muc4	0.019595	-1.65491
Bik	0.0351746	-1.65658
Amdhd1	0.0231292	-1.65913
Dlg2	0.040922	-1.67227
Gm35248	0.0274396	-1.67342
Diras2	0.0354351	-1.68019
Alox15	0.00107516	-1.68511
LOC105245882	0.00491657	-1.70215
Olfr1427	0.0328618	-1.7039
Adrb1	0.0426974	-1.72688
Slc16a14	0.00226434	-1.73292
Ccdc120	0.0324527	-1.73552
8030442B05Rik	0.0436671	-1.75427
Insm2	0.00138642	-1.7635
Fgfr3	0.00376591	-1.77229
Cacna1i	0.0305069	-1.81774
Epb41l3	0.0131184	-1.8244
2610035D17Rik	0.0201007	-1.8284
Dnajc6	0.0234998	-1.83298
Slc45a3	0.0241103	-1.84426
Acrbp	0.0094022	-1.85607
4930564C03Rik	0.011536	-1.88622
Olfr1425	0.0137466	-1.9032
Alox12e	0.0158339	-1.9071
Pou2af1	0.0037012	-1.91067
Aass	0.0112693	-1.91638
Ptgis	0.0250243	-1.93611
Fcer2a	0.0209911	-1.96736
Dok6	0.0119419	-1.969
LOC108167380	0.0311221	-1.97641
Rem1	0.0242878	-1.9873
Ebf1	0.00536902	-1.99342
Gm17801	0.0206714	-2.03199
Gm6566	0.0162233	-2.03482
Angptl7	0.00819428	-2.03678
Upk3b	0.0124283	-2.05351
Prr22	0.0101733	-2.08822
Gcm1	0.0147128	-2.10065
Mrgprb2	0.00794796	-2.10842
Glt1d1	0.000590662	-2.10879
Cubn	0.000904181	-2.1103
3110070M22Rik	0.0107465	-2.12779
Cr2	0.00906901	-2.13432
Gpc6	0.00322223	-2.13492
Olfr455	0.00128307	-2.14386
Nrip2	0.00483047	-2.16037
Gm10516	0.0291561	-2.17058
Rapgef4	0.0192074	-2.21174
Mlxipl	0.0436854	-2.21828
Bsx	0.0173056	-2.24226
Tppp	0.00181673	-2.25976
Tpsab1	0.00208444	-2.26852
Ms4a1	0.00421148	-2.28578
Dzank1	0.00551728	-2.32964
4930557J02Rik	0.0496071	-2.36289
Rp1	0.0415624	-2.36296
Epha3	0.01811	-2.36325
Itih1	0.0150166	-2.36494
Stac	0.0163026	-2.36542
Stkld1	0.0191594	-2.36664
Hsbp1l1	0.00498875	-2.38289
Bcam	0.00770562	-2.39941
Smim23	0.00250319	-2.40076
Sema3f	0.000698781	-2.40191
Gm553	0.000334071	-2.45445
Tgfb2	0.0231612	-2.45893
Gm19345	0.00501032	-2.46841
Ranbp17	0.0207629	-2.47556
Lrrc9	0.0124922	-2.47563
Xkr8	0.026302	-2.4778
Sox5	0.00545859	-2.49988
5830418P13Rik	0.00623948	-2.50161
1700047M11Rik	0.00517967	-2.57355
Ceacam15	0.00291445	-2.57669
1700009J07Rik	0.0313097	-2.58284
Bhlha9	0.0471504	-2.58635
B630019K06Rik	0.0424274	-2.58772
Adam12	0.0249889	-2.59082
Igfbp5	0.0202428	-2.68261
Gpc3	0.00255285	-2.68739
Platr21	0.0298564	-2.74894
Ifnab	0.045634	-2.74936
Gm27211	0.0444612	-2.74942
Myl1	0.0227255	-2.75148
Ccdc168	0.0236019	-2.75162
Pbld1	0.0261356	-2.7529
Vmn2r26	0.0097489	-2.7629
Usp50	0.046217	-2.89326
Gm11978	0.0282793	-2.89799
BC048559	0.0244334	-2.89884
4931431C16Rik	0.0390452	-2.89964
Aff2	0.0450578	-2.90022
Gm30421	0.0206376	-3.02806
Crtac1	0.0172146	-3.03182
Cecr2	0.0217421	-3.03282
Trhr2	0.0146155	-3.03309
Gm32914	0.0144685	-3.14935
Ctf1	0.0379029	-3.15199
Asb14	0.0281598	-3.15589
Gprasp2	0.0493281	-3.5224
Spink2	0.0458888	-3.52243
Olfr978	0.0351701	-3.52285
Gm4419	0.0430841	-3.5233
Tcf15	0.0472347	-3.5233
Grb10	0.0399878	-3.52418
Saa3	0.000758726	-3.60826
Muc19	1.98766e-05	-3.66878
Nespas	0.0410165	-3.81805
Cdcp1	0.0227004	-3.81892
Dgkeos	0.0420281	-3.81892
4930415O20Rik	0.0372116	-3.81982
Gng8	0.0323828	-3.81982
Rnf32	0.0336284	-3.82024
Dclk3	0.0326504	-3.82069
Gm11468	0.0294094	-3.82069
Dmrt2	0.0497732	-3.82114
Bean1	0.034155	-3.82157
Pcdhb22	0.0436264	-3.82202
Marco	0.00815115	-4.02843
Gm19461	0.0416916	-4.06342
Gm34589	0.0303072	-4.06431
Olfr1432	0.0249511	-4.06431
Slc5a2	0.0250071	-4.06474
Radil	0.0422372	-4.06516
Sema3e	0.0422372	-4.06516
Pth1r	0.0110305	-4.0656
Zfp30	0.0478785	-4.06608
Olfr346	0.0278078	-4.06647
Grik2	0.0245349	-4.0665
Stox1	0.0255902	-4.06692
Dkk2	0.0268608	-4.06779
Ovol1	0.0251335	-4.27337
Tmprss13	0.014461	-4.27337
Eln	0.0181107	-4.27381
Dusp21	0.00780729	-4.27423
Olfr1509	0.0222666	-4.27468
Tbpl2	0.0315391	-4.27596
A830019P07Rik	0.0208402	-4.27641
Gm8075	0.0140179	-4.27772
Gm9949	0.0139346	-4.27772
Gsg1	0.012875	-4.27772
B230317F23Rik	0.0320928	-4.27903
Sbk2	0.0203278	-4.45615
Gm39822	0.0101813	-4.45745
Hormad2	0.00880002	-4.45787
Fhl1	0.0429234	-4.4644
Rgma	0.0140096	-4.62344
Olfr1420	0.0114429	-4.62474
5830403F22Rik	0.0229111	-4.6269
Cd5l	0.00419113	-4.64421
A530095I07Rik	0.00554072	-4.76773
Asphd1	0.00864443	-4.76905
Nrap	0.00931226	-4.77159
Wnt2	0.0306598	-5.13289
Tcte1	0.0011597	-5.42316
Prg4	0.00118675	-5.5004
Cxcl13	0.00232343	-7.46461

## Sheet: Supplementary Table S5
Supplementary Table S5. Table Differentially expressed genes in recipient dendritic cells after conventional CAR-T treatment.
Gene Symbol	P-value	Log2 fold change
Zfp872	0.0106967	3.23383
Phlda3	0.00517204	2.92869
Fancm	0.00778083	2.92707
Abca5	0.0229791	2.88915
Gm47167	0.00847071	2.79084
Hbegf	0.0259125	2.78375
Crtam	0.0139187	2.65244
Fam71e1	0.0381998	2.52553
Gm16973	0.0254471	2.49113
Serpina3f	8.71428e-05	2.44368
4732471J01Rik	0.0124556	2.44291
Plod2	0.0381998	2.43698
Cenpo	0.0249726	2.43644
Mpo	0.00316499	2.42657
Msantd1	0.00764684	2.40712
Tcf7l1	0.0381998	2.40566
1700055D18Rik	0.00784862	2.37114
D430018E03Rik	0.0306081	2.36844
Gm12992	0.0177117	2.34819
Commd5	0.00193961	2.32817
Gm17227	0.0211772	2.30475
Adal	0.0139187	2.29475
Cd200r3	0.0381998	2.2723
Gm44941	0.0381998	2.22449
Ccdc146	0.000785705	2.22403
Gm14963	0.0229791	2.21312
Fanca	0.0266696	2.20267
9330104G04Rik	0.0381998	2.2015
Fntb	0.00847071	2.19925
Matn2	0.0381998	2.18343
Tbc1d2	0.0139187	2.14056
Il1rl2	0.0229791	2.12616
Ick	0.0336723	2.10474
Olfr921	0.0381998	2.0758
Gm42918	0.038625	2.07478
Prm2	0.0381998	2.03235
Fbxl22	0.00406156	2.02072
Zfp583	0.0328381	2.00172
Dcun1d4	0.0148376	1.99955
Tstd1	0.0139187	1.99712
Tcap	0.0229791	1.98621
Ttc16	0.0381998	1.98238
Slc6a4	0.0381998	1.96557
Ephx3	0.0130015	1.94044
Mns1	0.0381998	1.92926
Gm11672	0.0229791	1.90241
Npff	0.0328381	1.87773
Gm28707	0.0031577	1.87424
Gm44053	0.0229791	1.86394
Dclk2	0.0381998	1.85822
Hic1	0.0238504	1.8537
Lrrtm2	0.0163575	1.83173
Spata2l	0.00654002	1.82038
Med12l	0.0246679	1.81925
Mpp2	0.0381998	1.79616
Gm43254	0.0381998	1.79391
Gm13571	0.0229791	1.79358
Pcbp3	0.0229791	1.79331
E530011L22Rik	0.024853	1.78438
1700016G22Rik	0.0229791	1.78374
Cacnb4	0.0192842	1.77529
Gm16014	0.0229791	1.76942
Tmem54	0.0381998	1.76618
Opn3	0.00826654	1.74544
Gm9725	0.0375093	1.7399
Rab38	0.0229791	1.73843
Nos1ap	0.00985345	1.73438
Gbp6	4.72667e-06	1.73011
A230087F16Rik	0.0392956	1.71793
Slc35d1	0.0135253	1.70843
Mxra8	0.0381998	1.69399
Zbtb49	0.0381998	1.69117
Atg2b	0.00991514	1.68119
Gm26549	0.0389969	1.65045
Mgme1	0.022019	1.64824
Rab37	0.0385024	1.64399
1700047K16Rik	0.00701822	1.63948
Tmed1	0.000984318	1.63485
Gm4841	0.0340321	1.62872
Trim47	0.0381998	1.62493
Saa3	0.00483081	1.62286
Hspa1a	0.00128978	1.61725
Zswim3	0.0339543	1.58094
Snx15	0.00369916	1.56762
Gm47123	0.0381998	1.56739
Prxl2a	0.0242018	1.55771
Naip5	0.000383353	1.54297
Enc1	0.0278038	1.53395
Qpct	0.012449	1.51666
Kctd17	0.000323763	1.50289
Pou3f1	0.0251001	1.49772
Fgd6	0.0249726	1.49718
Scn1b	0.0495021	1.48013
Mmp28	0.0381998	1.46805
F830016B08Rik	0.00515577	1.46597
Npy1r	0.0395751	1.45743
C130013H08Rik	0.0381998	1.45199
4932422M17Rik	0.0370708	1.41797
Gm35853	0.00627128	1.40529
AC125149.3	0.00711755	1.39971
Tmem60	0.00329666	1.38583
Dusp8	0.0340321	1.37836
Ahcy	0.040002	1.37809
Fbn1	0.0165418	1.37801
Prkd2	0.0111148	1.36235
Gas8	0.0171675	1.34946
Gm15471	0.0381998	1.3486
Capn5	0.0238643	1.34662
Slc25a32	0.023594	1.33819
Fbxl18	0.00801476	1.33707
Eid2	0.0390177	1.32928
Acad10	0.0381998	1.31709
Dubr	0.0487637	1.31676
Ttll3	0.00686378	1.31266
Champ1	0.0221789	1.30796
Jrk	0.0381998	1.30342
Dhx34	0.0141226	1.29894
Inpp5a	0.00566381	1.29144
Iigp1	4.81842e-05	1.28535
Hotairm1	0.00853542	1.26607
Lekr1	0.0232845	1.25364
Abraxas1	0.038749	1.25326
Tepsin	0.0474939	1.24548
Ano8	0.0450716	1.2407
AU022252	0.00449074	1.23624
Rsph3a	0.049316	1.2327
B020010K11Rik	0.00347738	1.23192
Pigw	0.0229791	1.22229
Amd1	0.0159121	1.21011
Zc3hav1l	0.00804471	1.20422
Virma	0.00384931	1.20212
A3galt2	0.0226688	1.19732
Cxcl9	0.0255416	1.19379
Pdpr	0.00659095	1.18936
Gm13625	0.0381998	1.18479
Stn1	0.00719464	1.1828
Xpc	0.0159048	1.18075
Aars2	0.0262161	1.17784
Slc36a1	0.0391897	1.17428
Stab1	0.0369616	1.15894
Trim69	0.00456804	1.15769
Gm16310	0.0427764	1.15245
Usp40	0.0406724	1.14153
C2cd5	0.0336311	1.12945
Gvin1	0.00417441	1.12753
Btbd6	0.0387416	1.12033
Gm4951	0.00135086	1.11863
Tbkbp1	0.0371697	1.11825
Il12rb1	0.0269498	1.11774
Prdm9	0.0169178	1.11637
Incenp	0.0193598	1.11229
Atg13	0.0104137	1.10835
Zfp276	0.0168635	1.0966
Alkbh4	0.0484273	1.07323
9930022D16Rik	0.00494582	1.06307
Anxa11os	0.0075066	1.06051
Suv39h1	0.00187642	1.06039
Pias2	0.0266675	1.05784
Ciao3	0.0010227	1.05229
Usp50	0.0130173	1.04988
Fam214b	0.0183077	1.04568
Setmar	0.0381998	1.03667
Pcid2	0.0111278	1.022
Helb	0.0164561	1.02063
Ap3s2	0.00141	1.01921
Ap1ar	0.00428924	1.01679
Aldh16a1	0.0232487	1.00353
Mri1	0.0170247	1.00347
Rmdn3	0.00374725	1.00107
Fnta	0.00534226	0.999111
1700019L13Rik	0.0384459	0.994664
Zfp213	0.0177304	0.989128
Tsr3	0.000717832	0.986468
Yju2	0.00761629	0.983443
Casz1	0.00922219	0.983142
Gm50240	0.0138047	0.973739
Tbxas1	0.00514692	0.970726
Msh2	0.0246385	0.964576
Matk	0.00232659	0.962617
Mcm4	0.00498973	0.956681
Lonp1	0.0111036	0.956363
Zfp597	0.0118704	0.952228
Camkk1	0.0323307	0.951618
Nrp1	0.00264163	0.935067
Fam216a	0.0186074	0.934937
4930581F22Rik	0.029408	0.93132
Homer3	0.0233426	0.929962
Usp49	0.03514	0.9297
Lcmt1	0.00354767	0.927299
Irgm2	0.0079959	0.926609
Ikbkg	0.0151287	0.920466
Hectd4	0.0464374	0.91936
Apoo	0.0124472	0.917816
Isoc2a	0.04071	0.913337
Eng	0.0305596	0.91172
Pold2	0.0312263	0.909393
Apod	0.0155431	0.909201
Abca2	0.0389039	0.908289
Tmem164	0.0213576	0.905325
B4galt7	0.0198591	0.899752
Rwdd2a	0.0415509	0.894678
Mfsd4a	0.0343306	0.888736
Rbm41	0.0341093	0.886785
Plk2	0.00565261	0.886042
Acat1	0.0118496	0.884005
Hk3	0.00327734	0.882274
2410131K14Rik	0.0156033	0.878481
Wdr75	0.0263391	0.872112
Dmap1	0.0287109	0.867621
Usp24	0.0200477	0.863871
Ltn1	0.0251458	0.863459
Zc2hc1a	0.012485	0.862832
Nol9	0.0344389	0.862086
Ssx2ip	0.00784889	0.859766
Zfp654	0.0085949	0.858284
Fbxo45	0.0057086	0.851522
Zfp950	0.0451891	0.850355
Zfp422	0.0372077	0.848494
Naa35	0.0228142	0.848134
Lztr1	0.0350385	0.847783
Mapk9	0.0114027	0.846924
Palld	0.0227207	0.842483
Zfp628	0.0249822	0.836719
Skiv2l	0.00206943	0.835483
Ate1	0.0148091	0.833473
Rsl1	0.0271711	0.833292
Zgpat	0.0131116	0.827057
Cdc23	0.0359674	0.826232
Fryl	0.00487955	0.824989
Nup107	0.0275428	0.812106
Usp21	0.0487138	0.811537
Pknox1	0.00856069	0.805599
Cerkl	0.0241387	0.793668
Pnp2	0.0158391	0.793337
Eml3	0.00326874	0.779285
Pcca	0.0397947	0.775364
Cbx8	0.0353223	0.772583
Mfn2	0.0118453	0.772566
Armc1	0.0111734	0.77192
Wars	0.00135995	0.770967
Gm12185	3.95638e-05	0.768616
Srprb	0.0319003	0.765672
Atrn	0.0171889	0.764837
Pram1	0.0269556	0.760614
Cbfa2t2	0.0266177	0.760447
Itpkb	0.00801111	0.75964
Hacd4	0.0294984	0.75704
Orc3	0.0483703	0.751042
Gcnt1	0.0277239	0.749936
Hdac3	0.0214363	0.746491
Ing1	0.0052648	0.744903
D3Ertd751e	0.0412878	0.741355
Pycr2	0.00902086	0.7405
Med22	0.0282	0.739149
Snhg12	0.036306	0.73619
Akap9	0.00119034	0.733689
Mcmdc2	0.0119497	0.733286
Hsd3b7	0.0495198	0.733097
Ppp1r10	0.000136674	0.729388
Serpina3g	0.00836929	0.727156
Fam53c	0.0486529	0.726603
Wnt6	0.0351027	0.724607
Gtf2h2	0.0255723	0.724533
Il3ra	0.036349	0.723763
Cactin	0.0336204	0.722673
Gatad1	0.00153043	0.72053
Rrn3	0.0359619	0.719548
Batf2	0.00129076	0.714032
Trmu	0.0225596	0.713965
Gbp7	0.00319458	0.710448
Mapkap1	0.0260765	0.709207
Pcnx3	0.00902712	0.700636
Slc5a3	0.0217503	0.700627
Sertad1	0.000194266	0.696626
Pi4ka	0.00418919	0.696378
Gm46378	0.0104688	0.69457
Acbd5	0.00638233	0.692454
Tada2b	0.0290638	0.691898
Retreg3	0.0378604	0.688231
Ly6c2	0.0352381	0.685844
Mphosph6	0.0199182	0.685555
Ccdc174	0.0233626	0.682312
Fbxw5	0.0220737	0.681508
Orc5	0.0499416	0.675959
H6pd	0.0468362	0.674666
Vhl	0.0283816	0.672575
Dera	0.010069	0.671939
Abhd17b	0.0298989	0.671017
Ugcg	0.00399941	0.669634
Brix1	0.00203396	0.669509
Xrcc1	0.0375123	0.665099
Ints14	0.0164422	0.664098
Urgcp	0.0340715	0.663873
Tex9	0.0472587	0.66378
Sgcb	0.0422922	0.663222
Comt	0.012656	0.661128
Retreg2	0.0431184	0.65978
Tmc6	0.040327	0.659062
Eif2b3	0.0312447	0.657942
Zfp800	0.00387507	0.657516
Heatr5a	0.00450863	0.656804
Thoc2	0.00248558	0.655052
Camta1	0.018648	0.65306
2700038G22Rik	0.0131624	0.652456
Pbx1	0.039967	0.652353
Arhgap5	0.000566369	0.651529
Cpeb2	0.0108297	0.65003
Tnks	0.0330881	0.649927
Igtp	0.00159219	0.648326
Phc2	0.0210708	0.647026
Vps4a	0.0142563	0.645386
Tbc1d24	0.0138702	0.642723
Gon4l	0.0257724	0.636674
Trim12c	0.00140652	0.632482
Cd300lf	0.0136952	0.627692
Tent4a	0.00992417	0.626663
Sec24a	0.0405853	0.612312
Chd8	0.00765801	0.602736
1700037H04Rik	0.029786	0.600299
Pramef8	0.0250512	0.596506
Uba5	0.0253305	0.59081
Trim14	0.0225316	0.590257
Nfrkb	0.0476875	0.587775
Tgtp1	0.0335224	0.587435
Arl3	0.00302684	0.586991
Pggt1b	0.0179173	0.586846
C9orf72	0.0343717	-0.592037
Nup54	0.00575154	-0.598496
Sh3gl1	0.0130906	-0.599251
Gm43305	0.00054698	-0.603593
Glipr1	0.00151152	-0.614602
Dnajc8	0.0392879	-0.614709
Ndufa8	0.0145089	-0.619228
Peg13	0.029596	-0.620501
Ccndbp1	0.040282	-0.633374
Hmgn2	0.0460831	-0.641233
Mcfd2	0.0454886	-0.645648
Sema4d	0.0335086	-0.652931
Abcc1	0.0248565	-0.674244
Med12	0.0391271	-0.676244
Pltp	0.0137493	-0.679095
Mbd6	0.0250774	-0.683334
Ggnbp1	0.0348887	-0.700588
Heatr3	0.0291861	-0.709431
Slc25a23	0.0430804	-0.710736
Tubb6	0.00941804	-0.721088
Mcemp1	0.0020377	-0.722669
Tspan33	0.00102097	-0.7508
Traf3	0.038502	-0.765242
Thoc5	0.0285308	-0.765359
Ggt5	0.0294175	-0.767343
Apoe	0.000187131	-0.778066
Mtbp	0.0323319	-0.778637
Clock	0.00601199	-0.793642
Atg16l2	0.0109814	-0.795104
Tmem198b	0.0256813	-0.799951
Fbxw4	0.0472527	-0.829378
Znrf1	0.00203316	-0.840255
Pop4	0.0105653	-0.841706
Hgsnat	0.0490713	-0.899666
Gm26648	0.0277962	-0.913339
Ppp1r3b	0.0182788	-0.917417
Unk	0.00291693	-0.91902
Ttc39b	0.0383157	-0.921196
Fancg	0.0131203	-0.922618
Nipal3	0.042111	-0.95642
Ube3b	0.000620588	-0.967649
Tmem80	0.0385327	-0.977371
Acp2	0.00471576	-0.977883
2300009A05Rik	0.00398047	-0.984783
H2-Eb2	0.00233092	-0.986685
Phykpl	0.0122679	-0.986792
Sema6d	0.0211972	-0.991728
Nol4l	0.0487963	-1.00521
Pwwp2b	0.033219	-1.0181
Fam135a	0.0171647	-1.02473
Smim27	0.012853	-1.03453
Car9	0.0484474	-1.09403
Mpi	0.000334175	-1.09884
Fpr2	0.0416605	-1.10432
Runx2	0.00255761	-1.10819
Lrrc28	0.0389424	-1.13996
C1qb	0.00200818	-1.14884
Efemp2	0.044713	-1.1614
Gm31597	0.010424	-1.16368
Cntrob	0.0308778	-1.17352
Cd5	0.0449628	-1.17652
Ppox	0.044571	-1.18212
Supt3	0.0179892	-1.18375
Kctd14	0.0259431	-1.1908
Cyp4f13	0.0129835	-1.23734
Paox	0.0013047	-1.26748
Meak7	0.0295909	-1.30166
2200002D01Rik	0.00806025	-1.32842
Dnah2	0.0206664	-1.33909
Ptch1	0.0231318	-1.35682
Hvcn1	0.0183404	-1.37733
Smpd2	0.0187476	-1.40458
Gm38079	0.0345623	-1.45524
Naprt	0.0432386	-1.466
Procr	0.0137738	-1.49418
Slc25a40	0.0163447	-1.50239
B930059L03Rik	0.0300721	-1.50866
9130221H12Rik	0.0345623	-1.51631
Trmt10b	0.0189127	-1.53509
Wdr6	0.0149467	-1.54096
Zhx2	0.040974	-1.54965
Selenoo	0.021767	-1.59576
Haus1	0.0480326	-1.61106
Nme3	0.0298793	-1.6395
Klhl8	0.0365414	-1.65425
9930004E17Rik	0.0298793	-1.66516
Zfp128	0.0298793	-1.68417
Gm12655	0.0298793	-1.68517
Wdr34	0.0417256	-1.69175
C1qa	0.000337986	-1.72278
Zfp865	0.0178266	-1.72732
Fam167a	0.0177381	-1.7714
Ovca2	0.0284167	-1.77227
Gm49077	0.0408538	-1.78035
Zfp874b	0.0159268	-1.78897
Rad54l	0.0286483	-1.80825
Pabpc1l	0.0298793	-1.81041
Itga9	0.0226224	-1.86001
Mmp27	0.0298793	-1.86261
2610035D17Rik	0.0173993	-1.86607
Adgra2	0.0193589	-1.86676
Thy1	0.0206396	-1.86934
2810029C07Rik	0.0339175	-1.9557
Gm6034	0.0298793	-1.9807
Gpr34	0.0237055	-2.00948
Rassf7	0.0399975	-2.0096
1700108F19Rik	0.00928991	-2.037
Gm29336	0.00910947	-2.09687
Olfr1444	0.0298793	-2.11826
Zkscan7	0.0150317	-2.12901
Dsel	0.0150317	-2.13867
Sox5	0.0298793	-2.15254
Gm12500	0.0150317	-2.15742
Chtf18	0.0150317	-2.16214
4732465J04Rik	0.0298793	-2.16501
Itk	0.0298793	-2.21419
Gjb2	0.0397154	-2.24891
Map10	0.0298793	-2.28749
Als2cl	0.0238504	-2.47852
G630030J09Rik	0.0150317	-2.51273
Pear1	0.0150317	-2.56115
Htra1	0.0180828	-2.60259
Csrnp2	0.0298793	-2.88771
Stfa2l1	0.00764316	-4.8789

## Sheet: Supplementary Table S6
Supplementary Table S6. Differentially expressed genes in recipient dendritic cells after 7 x 19 CAR-T treatment.
Gene Symbol	P-value	Log2 fold change
Arg1	3.5341e-05	3.54233
Fntb	0.0149987	3.51885
Gpnmb	0.0187493	3.18581
Hbegf	2.4888e-05	2.94364
Cfap53	0.0299331	2.93569
Tbc1d2	0.00385154	2.83437
Plet1	3.71668e-05	2.78592
Slc7a2	0.027665	2.7145
Flrt2	0.0211586	2.52267
Shmt1	0.0211586	2.46881
Plcb1	0.0202415	2.45697
Htra3	0.000442728	2.43746
Gm28707	0.00119194	2.43279
Slc39a2	0.00540136	2.40802
Cd3d	0.0314636	2.40004
Ro60	1.70382e-05	2.39995
Gm17088	0.0202995	2.32581
Serpina3f	3.7193e-05	2.29453
Fam71e1	0.00758163	2.29032
Ank2	0.0425055	2.28228
Derl3	0.0425055	2.26952
Gm13571	0.00758163	2.26878
Fndc5	0.0397861	2.24464
F830016B08Rik	2.12123e-06	2.21148
Nos1ap	0.00311136	2.17124
Zfp202	0.0425055	2.15738
Il12rb1	0.000678229	2.13366
Mgarp	0.000148379	2.02615
Gm49463	0.00785609	2.00041
Ugt1a7c	0.000611911	1.99704
Gm5141	0.0269987	1.93366
Opn3	0.00198577	1.92723
Rusc2	0.0299331	1.92164
Prxl2a	0.00312879	1.92132
Gbp6	4.70481e-11	1.87602
F10	0.00141553	1.86653
Trib3	0.00626959	1.84149
Lta	0.0403952	1.83771
Fbn1	0.00122863	1.83343
Stab1	0.00529566	1.82862
Trim47	0.00758163	1.81945
Gne	0.0403753	1.80468
Cd200r4	0.00231729	1.79128
Slc28a2	0.00711209	1.79091
Nos2	0.000242221	1.77608
Gm34680	0.0451812	1.76666
Zbtb49	0.0149987	1.76019
Ada	0.00931906	1.74659
Kctd17	9.7223e-05	1.67004
Slc52a3	0.0103502	1.64159
Slc25a32	0.0171699	1.63116
Gm4951	1.02685e-07	1.63068
Dcun1d4	0.0391849	1.61977
4930578M01Rik	0.00606608	1.6192
Prkca	0.0145134	1.61787
Cdca3	0.0211586	1.61142
Pdpn	0.0137319	1.5954
Alg14	0.00407496	1.58649
F730048M01Rik	0.00781585	1.58526
Fbxl22	0.0152462	1.58063
Masp2	0.0392765	1.5684
Gm28809	0.00277107	1.56833
Hk3	1.53958e-09	1.55973
Cep57l1	0.0439712	1.55667
1700001G11Rik	0.0385932	1.55558
Id1	0.0261291	1.55523
Yars2	0.00334619	1.55413
Tepsin	0.0137284	1.55001
Gm37233	0.0213035	1.53488
Zranb3	0.0154321	1.53224
Zfp28	0.0401913	1.51515
Esr1	0.00165503	1.50129
Mmp19	0.00886117	1.49237
Nek1	0.0359807	1.48873
Iigp1	4.58681e-10	1.48639
Dok2	0.000157168	1.4717
Gm13625	0.0299331	1.45628
Irgc1	0.0284525	1.45256
Pacsin1	0.000890356	1.44866
Gucy2c	0.00833638	1.44751
Plxdc2	0.00461553	1.44349
Gzmd	0.0278432	1.44175
Gm35551	0.022355	1.43539
Tmed1	0.00140394	1.43306
Rab44	0.00123529	1.42872
B130055M24Rik	0.0425055	1.42203
Gm4841	0.00126739	1.4109
Mettl5	0.000470173	1.40562
Syce2	0.0146581	1.39868
Fanca	0.00305492	1.39327
1700113A16Rik	0.0299331	1.39147
Xpc	0.00560515	1.38819
Gm44836	0.0214048	1.38198
Zbtb3	0.0211586	1.38195
Lysmd1	0.0232943	1.37225
Macrod2	0.034784	1.36866
Ccl17	0.00049243	1.36653
Commd5	0.0299331	1.36376
Gbp2b	0.0323648	1.36107
Casz1	0.00161859	1.34933
Tmc4	0.0289882	1.348
Fgd6	0.0443469	1.33474
Rffl	0.00408493	1.33419
Tlr11	0.0166411	1.32294
Ang	0.0390476	1.31763
Casp12	0.0395066	1.31756
Serpina3g	1.64733e-08	1.31449
Qpct	0.0115246	1.31022
Dpy19l3	0.0155709	1.30123
Prr15	0.00622194	1.29772
Mtmr10	0.0411664	1.29759
Mgme1	0.00772999	1.28771
Upp1	1.54947e-07	1.28126
Appl2	0.00447058	1.27224
Lap3	0.000300052	1.27071
Gm12802	0.0425055	1.26351
Naif1	0.0181011	1.26121
Gtdc1	0.0403301	1.25088
Dcstamp	0.0418047	1.24885
Gdf9	0.0425055	1.24548
Trem2	0.0374834	1.24463
Exo5	0.0383303	1.23446
Rab37	0.0391667	1.23127
Scarf1	0.00251649	1.23011
Cxcl9	0.000316407	1.22874
Hist2h4	0.0299331	1.22246
Extl2	0.0496081	1.2182
Capg	9.04204e-09	1.21379
Fndc7	0.0361004	1.21321
Txk	0.0356868	1.21203
Tbkbp1	0.00459149	1.20774
Tbxas1	9.8829e-06	1.2001
Tmco6	0.00590556	1.19563
Sectm1a	0.0433258	1.19543
1500004A13Rik	0.00399057	1.19055
Pgpep1	0.00528801	1.17955
Mtss1	3.63699e-06	1.17585
Polr1e	0.047209	1.17084
Apoo	0.00953201	1.16915
Zfp251	0.0418472	1.16692
1810014P07Rik	0.0483822	1.16628
Spata2l	0.040435	1.1616
Bcl2a1c	0.0433243	1.15209
Wars	6.27823e-06	1.14702
Aifm2	0.00677863	1.14598
Fbxo45	0.000869086	1.14494
Hs3st3b1	0.00864128	1.14469
Pcbp4	0.0101632	1.11887
Cenpw	0.0456316	1.11136
Cbfa2t2	0.005989	1.10885
Gm50240	0.0090516	1.09233
Cks1b	0.0172742	1.09197
Cnn3	6.92538e-09	1.09153
4930532G15Rik	0.0162907	1.08586
Hibch	0.0297015	1.08542
Fam216a	0.00923504	1.08001
Xpo5	0.0409544	1.07405
Anpep	0.00720192	1.07245
Cish	5.06479e-07	1.07164
Cd3eap	0.0396768	1.0626
Slc15a2	0.00649738	1.06069
Dph7	0.0423792	1.05893
Mgl2	0.000701894	1.05879
Pcid2	0.00323476	1.05677
Fbxw5	0.0179064	1.05666
Bst1	1.91163e-06	1.05373
Pdxp	0.0365261	1.05036
AU022252	0.0273845	1.04917
F730043M19Rik	0.0252753	1.04792
Ints11	0.00988566	1.04575
Pard6a	0.004531	1.03691
Tmem120a	0.0015848	1.03033
Ero1l	0.000370839	1.02775
Src	0.0366049	1.01802
Mapk13	0.00241788	1.01523
Hhex	0.011932	1.01091
Smpdl3b	8.8512e-06	1.00931
Mcf2l	0.0116493	1.00883
Cacnb4	0.0242734	1.00882
Lratd2	0.0407962	1.00447
Plekhg5	0.0367598	1.00299
B020010K11Rik	0.0254899	1.00228
Arhgef3	0.00155817	1.00204
Dolpp1	0.0169599	0.9981
1700037H04Rik	0.0317562	0.994173
Ssc4d	0.0369154	0.992471
Matk	0.0243441	0.992154
Zdhhc17	0.0498329	0.988023
Anxa11os	0.00132937	0.987882
Gm16973	0.0378603	0.987355
Haus7	0.0288913	0.984939
9930022D16Rik	0.00460807	0.983001
Rab3d	0.0035297	0.981072
Hsdl2	0.0168858	0.978136
Cd300lf	3.14868e-05	0.975354
Tsr2	0.0280449	0.969118
Gbp4	3.96195e-09	0.966545
Rpl3l	0.0363232	0.965511
Pbx1	0.0270052	0.964256
Scyl3	0.0098404	0.963599
Gvin1	0.00690856	0.962937
Lrp12	0.0463041	0.960621
Tacc3	0.0149126	0.95452
Slamf8	0.000154394	0.946453
Myof	5.50476e-06	0.94585
Lyrm1	0.0450288	0.945666
Inhba	0.0143798	0.941566
Palm	0.0209177	0.937989
Dnajc17	0.00186101	0.936137
Ankrd37	0.00444376	0.935907
Ccl25	0.0169609	0.932553
Creld2	0.00037886	0.926946
B4galt7	0.0128949	0.919884
Uba5	0.000519903	0.917419
Igtp	2.56856e-06	0.915247
Armc8	0.0115815	0.914694
Xcl1	0.0322129	0.91364
Blvrb	2.24133e-05	0.911915
Plscr3	0.0399171	0.908672
Slc35b1	0.00105777	0.905706
Vps4a	0.0106614	0.905387
Stx2	0.00839266	0.902095
Wdr75	0.0235575	0.897326
Nrp1	0.0014813	0.895535
Fbxl19	0.0358642	0.893534
Gm36043	0.0269288	0.888521
Ly6i	0.000286259	0.883747
Dhx34	0.0344184	0.882323
Gas8	0.0117957	0.881954
Isca2	0.0169158	0.874939
Hotairm1	0.0216611	0.874363
Pdpr	0.0186558	0.874317
Slc19a1	0.0425055	0.87297
Pck2	0.027552	0.871471
Sec23ip	0.00864354	0.870109
Calhm6	0.0127499	0.866315
Acat1	0.00605228	0.859102
Mocs2	0.00702098	0.850183
Fam162a	0.00230619	0.848887
Vdr	1.04885e-05	0.847779
Gale	0.0117738	0.847308
Eng	0.00244584	0.846542
Cemip2	0.00420624	0.843025
Rnasel	0.0375114	0.841851
Gapt	0.00182497	0.840769
Adap2os	0.00552156	0.83928
Ltb4r1	0.00103968	0.83821
Prelid2	0.00437906	0.836948
Bcar3	0.0118258	0.835324
Palld	0.00737697	0.82669
Batf2	5.09e-08	0.825286
Hcst	0.00876864	0.822942
Ciao3	0.00270174	0.821756
Kif3a	0.0459347	0.820279
Agap2	0.0356691	0.817832
Sfmbt1	0.0143228	0.813205
Tnfrsf13b	0.0203817	0.811967
Scamp1	0.024081	0.8112
Xbp1	3.07833e-05	0.804581
Hmgxb3	0.010263	0.802056
Ascc2	0.0370963	0.800296
Igf2bp2	0.02881	0.799874
Zgpat	0.00451732	0.799709
Metrn	0.0393161	0.798987
Mt1	0.00326047	0.798361
Tsr3	0.00237996	0.798219
Aig1	0.000622749	0.798047
Snx15	0.00160602	0.796861
Focad	0.0425055	0.794818
Alpk2	0.0016957	0.79313
Gpat3	0.00327062	0.790546
Ap3s2	0.00196964	0.78704
Mrps31	0.0454402	0.786824
Gys1	0.0166748	0.785781
AI467606	0.0128289	0.782889
Brix1	0.00295039	0.779263
Tatdn1	0.0127943	0.77591
Selenom	0.00599146	0.775046
Dennd4c	0.0476269	0.769388
Mfn2	0.0160118	0.76802
Htatip2	0.00721604	0.767836
Abhd17b	0.00382534	0.767779
Vopp1	0.00220571	0.765643
Furin	0.00498444	0.764848
Rmdn1	0.012253	0.764056
Gcfc2	0.0250763	0.761833
Fam110a	0.0229084	0.760373
Katnbl1	0.0136851	0.754483
Dnaaf3	0.0299496	0.754276
Heatr1	0.00488681	0.742001
Med6	0.0457987	0.740531
Echdc1	0.0256992	0.737777
Klra2	0.00258953	0.732732
Fcgr3	0.000408399	0.730472
Tarm1	0.000436829	0.728096
Fas	0.0380388	0.727375
Gm41611	0.0354935	0.727327
Pgp	0.0354129	0.716946
Coa7	0.0197683	0.713351
Rai14	0.0396436	0.71326
Fcgrt	0.0209877	0.712751
Tcf7l2	5.79063e-06	0.712256
Kif16b	0.0152662	0.710137
Yif1a	0.00304505	0.704674
Lrp1	0.00761236	0.70434
Tubgcp5	0.0220643	0.703562
Gbp7	0.000196979	0.702849
Prdx5	1.07276e-05	0.700474
Slc45a4	0.00323884	0.698138
Clec4n	0.0285381	0.697543
Traf5	0.0471242	0.696422
BC049715	0.0423005	0.696003
Hk1	0.000731786	0.695648
Slc30a4	0.0084464	0.692827
Fgl2	1.21115e-05	0.692138
Mmadhc	0.0261099	0.68904
Mad2l2	0.0294809	0.68872
Cfap36	0.00401643	0.687395
Cd1d1	8.81956e-05	0.685572
Tnf	0.0147732	0.6855
Glcci1	0.000360023	0.678869
Mif	1.33889e-07	0.674962
Slc4a11	0.000924971	0.67452
Nek6	0.00504652	0.673811
Atrn	0.010926	0.673811
Mgst3	0.00243866	0.669983
Rmnd5b	0.00947413	0.668356
Socs1	0.00325559	0.666938
Tpi1	1.98237e-05	0.666471
P2ry14	0.000636188	0.666224
Plaat3	2.55623e-09	0.666071
Pdcd1lg2	9.75894e-06	0.664203
Plin2	0.000272474	0.66314
Hilpda	0.000623247	0.661244
Trnau1ap	0.0252418	0.66105
Rcan3	0.0334918	0.660739
Cdk4	0.0211308	0.65872
Spout1	0.0352553	0.658711
Msr1	0.0141853	0.657392
Pgm1	0.00704357	0.656373
Plxna1	0.0170082	0.655896
Pbdc1	0.00848743	0.655391
Pmpcb	0.00510654	0.654492
Fubp3	0.0102711	0.653395
Irgm2	0.0365836	0.64762
Rptor	0.0195687	0.647221
Creb5	0.000298767	0.645852
Rmi2	0.0262645	0.643773
Hspbap1	0.0328961	0.64108
Dnajc21	0.00871858	0.639797
Slc35e3	0.0438331	0.638221
9130401M01Rik	0.0258537	0.637894
Edem2	0.0476793	0.636596
Mid1	0.036095	0.636167
Usp24	0.0237746	0.63451
Chd8	0.00589267	0.633497
Sec23a	0.0176729	0.630315
Gbp2	1.1191e-08	0.62937
Ccdc71l	0.00984373	0.629098
Cisd3	0.00372335	0.628584
Stard3nl	0.0152665	0.625341
Eif2b3	0.0399608	0.623749
Ctsc	6.8689e-05	0.623499
Rrp1b	0.00237889	0.623201
Dtl	0.0378641	0.621169
Pram1	0.0188403	0.62112
Gm12185	0.019154	0.618923
Rnf24	0.0423923	0.617739
Lrrc14	0.0479834	0.615868
Slamf7	2.14537e-05	0.615781
Pradc1	0.0182944	0.615386
Ppih	0.00888298	0.614114
Il7r	4.90369e-05	0.613627
Ctnnbip1	0.0110352	0.611355
Odc1	0.017483	0.610366
Ninj1	0.0100094	0.609223
Pno1	0.0400057	0.60703
Dmap1	0.0127561	0.60579
Pfdn1	0.00245277	0.605363
Lgals3	5.63687e-05	0.604442
Gpr141	0.0079475	0.604284
Tmem230	0.0201021	0.602437
Hpse	0.00182529	0.600922
C1qtnf12	0.0256835	0.600386
Gbp8	6.06477e-05	0.600085
Sae1	0.0406353	0.597528
Nectin2	0.0155059	0.5974
Akap9	0.000504306	0.597269
Hyou1	0.0389754	0.59579
Tgtp1	0.0106322	0.595079
2610002M06Rik	0.039785	0.59442
Bnip3	0.00281832	0.592753
Il3ra	0.0177558	0.591708
Trappc9	0.00222876	0.588834
Gmppb	0.00760489	0.588322
Manf	0.0494924	0.586107
Zfp654	0.0309508	0.585565
Abl2	0.0375904	0.585039
2410006H16Rik	0.0042093	-0.586823
Gas2l1	0.0307728	-0.588193
Ppfia4	0.017314	-0.596786
Tmem176a	0.00272721	-0.598824
Dbn1	0.024315	-0.599057
Gm47283	0.0252609	-0.599442
Ipo7	0.00781667	-0.601624
Wdr61	0.013223	-0.603987
Klf10	0.0354171	-0.604912
Wasl	0.0428645	-0.605203
Zbtb17	0.0167082	-0.610852
Fam107b	0.0382269	-0.61167
Uba52	1.13546e-08	-0.614322
Gpr137b	0.0308123	-0.624481
Herpud1	0.036043	-0.627248
Flt3	0.00171028	-0.628148
Lpxn	0.0418468	-0.630358
Zbtb10	0.0426566	-0.635751
Srsf10	0.0244511	-0.637088
Zfas1	0.0010242	-0.647014
Znrf1	0.0400742	-0.651198
Dnajb2	0.030103	-0.654094
Erich1	0.0337569	-0.655142
Ythdf3	0.0300799	-0.660157
Pkig	0.00982287	-0.661253
Arl5c	0.0353097	-0.662937
Arhgap1	0.037153	-0.663626
Siglecg	0.00557048	-0.667037
Dusp16	0.0295171	-0.66797
D1Ertd622e	0.0214309	-0.671526
Selenoh	0.035747	-0.673195
Zfp672	0.0260338	-0.677799
Plxnc1	0.000772157	-0.682442
Myd88	0.0364923	-0.696179
Sms	0.0248535	-0.696223
Mppe1	0.0392348	-0.698159
Cox20	0.0142239	-0.698572
Ids	0.0280984	-0.701191
Heatr3	0.00387911	-0.70161
Setd7	0.0175164	-0.707386
Thy1	0.0269118	-0.711006
Ifit1bl1	0.0112175	-0.712715
Asap1	0.00333749	-0.713706
Gga3	0.0179918	-0.718727
Sipa1l1	0.000121871	-0.721924
Cebpz	0.0121191	-0.722179
2300009A05Rik	0.0317907	-0.724893
Phf20l1	0.0352853	-0.72583
Zfp24	0.0303776	-0.728841
Tnrc6b	0.00262657	-0.74654
H2-Ke6	0.0234546	-0.757906
Mef2c	0.0323213	-0.761767
Stk38l	0.00119434	-0.766236
Mbd6	0.00735492	-0.768529
Hs6st1	0.0343091	-0.76858
Bzw2	0.0341797	-0.777093
Sirpb1a	0.00316217	-0.778563
Ublcp1	0.0177317	-0.792167
Ormdl1	0.0288299	-0.795743
Arl6ip6	0.040692	-0.810256
Tpx2	0.0367687	-0.811124
Zfp821	0.034392	-0.82032
Ramp1	0.0208569	-0.82258
Frat1	0.00381373	-0.828818
Prkab2	0.0299972	-0.846764
Ptpn22	0.00470809	-0.849391
Lyst	0.00956434	-0.850222
Stxbp6	0.00803689	-0.853148
Ubap2	0.00854698	-0.860144
Zfp637	0.0205342	-0.862503
Hist1h2ap	0.0266583	-0.865504
Supt7l	0.0457096	-0.866228
Sgk1	0.0237127	-0.868901
Adgre1	0.0333019	-0.875484
Pou2f2	0.000422399	-0.875736
Zfp146	0.0382009	-0.883926
2200002D01Rik	0.00683633	-0.888868
Rad52	0.0437351	-0.935216
Tmem176b	0.00286261	-0.937998
Arhgef6	0.0421297	-0.939719
9430038I01Rik	0.049344	-0.940494
P3h1	0.02881	-0.958417
Nsun4	0.0262468	-0.965323
Ptar1	0.01953	-0.96566
Adck1	0.016382	-0.987482
Ppm1h	0.0193201	-1.00051
2900026A02Rik	0.0318775	-1.00334
Rxylt1	0.034977	-1.00874
Gm8369	0.0240602	-1.0355
Paox	0.0153701	-1.03621
Gm26648	0.0161944	-1.04233
Paip2b	0.0425757	-1.04514
Clock	0.00827658	-1.05278
Unk	0.00872373	-1.05548
Smpdl3a	0.0107067	-1.05904
Nckap5l	0.0142101	-1.07322
Tha1	0.0296759	-1.10283
Abca7	0.0315479	-1.11026
Ubtd2	0.0286898	-1.11105
1700056E22Rik	0.0469998	-1.11636
Dhx40	0.00281252	-1.11876
Proscos	0.0441602	-1.12046
Klhl8	0.0450927	-1.12981
Ift57	0.00369798	-1.13044
Cyp27a1	0.00709759	-1.1326
Chd1l	0.0430383	-1.14493
Hap1	0.0255791	-1.14516
Hist1h2ae	0.0280156	-1.14811
Ankrd55	0.0257701	-1.15688
Sprtn	0.00316514	-1.16756
Car9	0.024406	-1.16982
Atg16l2	0.00245933	-1.17615
Abcg3	0.0488418	-1.1891
CAAA01147332.1	0.0182848	-1.18976
Slc12a2	0.0284986	-1.19598
Gzmf	0.0213585	-1.19641
Igsf9	0.029857	-1.202
Rrp8	0.000388083	-1.20834
Fam126b	0.0420004	-1.21987
Nxpe4	0.0378705	-1.2324
Fhl3	0.00400273	-1.23785
Ano10	0.0071929	-1.23993
Ppp1r3d	0.0453797	-1.26517
Gria3	0.0129926	-1.28302
Bckdha	0.00595852	-1.31823
H2-Eb2	0.000147251	-1.36264
Arg2	0.0395821	-1.3669
9130008F23Rik	0.0146988	-1.36712
Gm14326	0.0375671	-1.3772
Acp5	0.0353424	-1.38783
Tubb2b	0.0249165	-1.38874
Zhx2	0.0181771	-1.38996
Msh6	0.0487397	-1.39449
Ndc80	0.0157646	-1.40527
Eif3j2	0.0279141	-1.41765
Golim4	0.00984737	-1.4307
Cd81	0.0276128	-1.43799
P3h2	0.0451812	-1.43966
Lipg	0.000463067	-1.44029
Gid4	0.023056	-1.44369
Upb1	0.0148702	-1.4561
Majin	0.0451812	-1.45688
Cnnm2	0.0106709	-1.45776
Lgalsl	0.0300865	-1.46397
Slc26a11	0.0367984	-1.4665
Ido2	0.0451812	-1.47293
Oxnad1	0.0039959	-1.50123
AU019990	0.0288821	-1.52014
Gfm2	0.0328356	-1.52024
Btd	0.0111529	-1.52226
Nipal3	0.00259441	-1.52529
Asrgl1	0.00914274	-1.52565
Lrfn1	0.0297692	-1.54916
Srp54c	0.0282826	-1.56403
Cnksr3	0.0284986	-1.58461
Fam71a	0.0157764	-1.58649
St8sia6	0.0287123	-1.59858
Arhgef18	0.0310275	-1.60544
Bach2	0.0308487	-1.60912
Tmem52b	0.0447852	-1.61425
Klhl11	0.022121	-1.61726
Spib	0.0390101	-1.62211
Chst15	0.0295733	-1.64981
Gm27017	0.0440021	-1.65969
Zbtb40	0.0200396	-1.67594
Pot1b	5.05592e-05	-1.69048
Paqr5	0.0230268	-1.69389
2810468N07Rik	0.0230268	-1.69495
Acss1	0.0365293	-1.71218
4933404O12Rik	0.00113209	-1.71526
Zfp189	0.0243038	-1.71851
Heg1	0.00554186	-1.71916
Ntn3	0.00432568	-1.7199
Aqp9	0.00359664	-1.73872
Rab11fip4os1	0.0275589	-1.74296
Tyw5	0.00522934	-1.74434
Ccdc171	0.00722419	-1.78067
Xrcc2	0.0428825	-1.7839
Gm47754	0.0035288	-1.8169
Adamts6	0.0142653	-1.83992
Tshz1	0.0429774	-1.84106
Gm15337	0.0440021	-1.86077
B230206L02Rik	0.0230268	-1.86417
Mybphl	0.0230268	-1.8661
Smim40	0.0262539	-1.86631
Abhd15	0.0302219	-1.89245
Gpr162	0.0116337	-1.92241
Gm13267	0.0230268	-1.92413
Gls2	0.0302565	-1.9274
Gng4	0.0242481	-1.92963
Prkcb	0.0493508	-1.93006
Chsy3	0.0277446	-1.94199
S100b	0.0230268	-1.95522
Spin4	0.0230268	-1.95628
Ccser1	0.0277446	-1.97818
Gm11100	0.0230268	-2.01179
Ppfia3	0.0230268	-2.02138
Clec4a4	0.0456825	-2.02456
Upp2	0.0176316	-2.0247
Cntf	0.0440021	-2.03129
Gm30054	0.0230268	-2.04412
Rskr	0.0230268	-2.04512
Lmln	0.0293166	-2.04713
Slc26a10	0.0230268	-2.06355
Dyrk4	0.0177938	-2.09146
Drd4	0.0230268	-2.09399
2600002D14Rik	0.0119493	-2.09825
Sfxn4	0.0440021	-2.11129
Olfr46	0.0443922	-2.11738
Spic	0.029415	-2.12292
Apol10b	0.0230268	-2.12434
Nsl1	0.0276344	-2.12561
S100a9	0.00757822	-2.12947
9330179D12Rik	0.0436149	-2.13103
Gm13348	0.0440021	-2.13857
B930059L03Rik	0.0121206	-2.13981
Gm29773	0.0230268	-2.14253
Olfr90	0.0173112	-2.14933
D230022J07Rik	0.0230268	-2.15186
Cd300e	0.00666629	-2.16559
Klhl21	0.00718298	-2.19299
Gm38410	0.0171529	-2.19802
AI463229	0.00687942	-2.26863
Gm17638	0.0436149	-2.26996
Kcnk12	0.0230268	-2.27105
Myo1b	3.82681e-05	-2.27349
Map10	0.0440021	-2.28785
Sel1l3	0.0230268	-2.32479
Lrg1	0.0230268	-2.33319
Hecw2	0.0230268	-2.33896
Ptges3l	0.0488636	-2.33899
Myb	0.00630355	-2.37245
4930506C21Rik	0.0235177	-2.38445
Loxl2	0.0440021	-2.38519
Syp	0.0230268	-2.41042
Smo	0.0436149	-2.4204
Gm48342	0.0230268	-2.43944
Sct	0.00232745	-2.44808
Hist1h3e	6.14466e-05	-2.48288
Eno2	0.00617658	-2.51041
Esco2	0.0173112	-2.51398
Zscan20	0.0125582	-2.5188
Gm48742	0.00597009	-2.53205
Fam222a	0.00859068	-2.55884
1700008B11Rik	0.0230268	-2.5665
Amer2	0.0230268	-2.57452
Itga9	0.00318798	-2.61263
Gm26901	0.00859068	-2.64921
Gm13610	0.0230268	-2.65134
5430425K12Rik	0.00859068	-2.66002
Sugct	0.000424604	-2.66473
Olfr1444	0.00859068	-2.66959
Gm16170	0.0230268	-2.70014
4732465J04Rik	0.00859068	-2.71634
Acot6	0.0436149	-2.71695
C030005K06Rik	0.0258937	-2.75607
Ccno	0.0440021	-2.77242
Accs	0.0174617	-2.81736
St18	0.00859068	-2.83789
Gm16982	0.00326621	-2.85846
Gpsm2	0.0442197	-2.86908
BC037032	0.00265823	-2.87174
Nav2	0.0436149	-2.90673
Gm28404	0.00125615	-2.9087
Echdc3	0.00859068	-2.98896
Gm42699	0.0230268	-2.99866
Igf1r	0.0214644	-3.00839
Ip6k3	0.0229825	-3.09312
Ebf1	0.0174708	-3.20156
Pik3c2b	0.0230268	-3.25024
Fcmr	0.0235177	-3.48607
Gm50386	0.0230268	-3.55768
Bank1	0.0233381	-3.9181
Htra1	0.000486616	-4.0789
Fcer2a	0.00859068	-5.05828
Iglc1	0.0230268	-6.80858

## Sheet: Supplementary Table S7
Supplementary Table S7. Differentially expressed genes in recipient monocyte / macrophage after conventional CAR-T group.
Gene Symbol	P-value	Log2 fold change
Ccl24	0.000137888	2.59438
Cd96	0.0142745	2.47945
Xcl1	0.0128337	2.43575
Saa3	2.04533e-16	2.36009
Gm37612	0.0026223	2.34545
Fam83d	0.0159254	2.28909
Glra1	0.00899381	1.92758
Gm48857	3.57346e-06	1.88754
B3gnt7	0.00016505	1.70546
Pxmp2	0.0333859	1.68414
Msantd1	0.00855619	1.67633
N4bp3	0.0110008	1.65817
Cd1d1	4.12067e-13	1.64334
Mmp15	0.0230299	1.62889
Gm43463	0.00730685	1.61187
Cdh1	0.0348212	1.57115
Gm10353	0.00318556	1.5439
Clec1b	0.00720771	1.50981
Lrrn4cl	0.00147484	1.50426
Chn2	0.000219863	1.49555
Proz	1.67196e-07	1.48553
1700072G22Rik	0.000993139	1.47465
A230087F16Rik	0.000326651	1.4652
1110035H17Rik	8.78692e-05	1.38034
Gm3336	0.000462677	1.3781
Mtmr7	0.0251307	1.36969
Ccnb1ip1	5.43552e-05	1.36136
Gm28731	0.00982081	1.30904
Serpinf2	0.00134896	1.30469
Serpine1	0.00415929	1.2935
Prr15	0.00145593	1.29108
S1pr3	0.00209169	1.28412
Slc4a8	0.000865386	1.25747
Tnnc1	0.00181458	1.24411
Fcnb	0.00052809	1.2362
Gm10575	0.00359424	1.2169
Gm11496	0.0191032	1.20534
Sfn	0.00317089	1.20286
Slco4a1	2.43028e-05	1.19916
Pla2g6	0.0245761	1.19799
Pcdh17	0.000601542	1.18632
45725	0.00551817	1.16903
Gm10605	0.0431593	1.16658
Rspo1	3.27805e-05	1.16558
Stamos	0.0104865	1.16512
4930539J05Rik	0.0263424	1.15822
Ptch1	0.00257206	1.13792
Dtnb	0.042581	1.13452
Adgrg1	0.0156976	1.13308
Tmem95	0.0291445	1.1308
B930059L03Rik	0.0289831	1.1304
Gm15902	9.22299e-05	1.12902
E230016K23Rik	5.75576e-06	1.12741
Cgnl1	0.000136551	1.11621
Wnt4	0.00042032	1.11347
Ehd2	0.00131541	1.10715
Crtam	0.0054574	1.10618
Lif	3.13819e-06	1.10546
Ica1l	0.0321275	1.08725
Fabp7	0.00529826	1.08146
Gm10655	0.0239141	1.07918
Rbm44	0.000200692	1.07788
Mreg	0.000426543	1.07622
Adm	0.013517	1.07561
Nrarp	0.0127224	1.07352
Acap1	0.00238452	1.07141
Adamtsl5	0.00140016	1.05918
Slc6a13	0.0193131	1.05004
Gm4841	0.000140342	1.04973
Gm10827	0.0430054	1.04447
Slc23a3	0.00805361	1.03044
Gm50070	2.19982e-05	1.02188
Gm45250	0.00829854	1.01918
Clec1a	0.00632135	1.01731
Gpr15	0.00289342	1.01701
Adam30	1.0513e-14	1.01573
Cd27	0.00894184	1.0145
Bicdl1	0.0233458	1.00249
A530013C23Rik	2.62139e-07	0.99198
Gm9887	0.00399834	0.991586
Map2k3os	7.75685e-05	0.991292
Cyp2ab1	7.98385e-06	0.990824
Cldn15	0.00517624	0.988275
4930590J08Rik	0.00678042	0.982931
Slc40a1	0.000696619	0.979956
Lmo1	0.000537025	0.974923
Dynlt1c	0.000853505	0.944335
Serpini1	0.00379545	0.943454
Gm7644	0.00226761	0.936812
Dagla	0.0158825	0.935363
Lzts2	0.0188947	0.92334
Procr	0.000350967	0.922407
Gm17056	0.00445805	0.919985
Il12rb2	1.12516e-07	0.919388
Gjb2	0.000578451	0.904956
Tnr	0.0107745	0.900569
Gipr	0.00129394	0.897246
Gm20548	0.000478549	0.894045
Gm43063	0.00107617	0.889959
Cstdc4	0.00954491	0.889052
Pde6h	0.00517077	0.888809
Pygm	3.54775e-05	0.885472
Gpr141b	3.44613e-05	0.881421
Ier5l	1.07398e-06	0.8794
Pkdcc	0.000171043	0.878405
Rpl3l	0.000175219	0.875642
Fam78b	0.0100547	0.871785
Sntb1	0.0163375	0.870032
Bcl2l14	0.0112471	0.869999
Mak	4.01654e-06	0.868051
Dennd3	0.0428572	0.866889
4932422M17Rik	0.00146015	0.863879
Plekha6	6.305e-05	0.862043
F3	5.56602e-05	0.860874
Cdh23	0.0195256	0.85988
Sorbs1	0.00517537	0.859618
Gm35551	0.000451581	0.858723
Smad6	0.00140384	0.855903
Gm16310	1.04616e-10	0.855569
Ampd1	0.0490026	0.85371
Gm13373	0.0014524	0.852496
9230111E07Rik	0.00472464	0.851118
Id1	3.23326e-20	0.850504
Epm2a	0.00220661	0.849507
Zfp553	0.00901566	0.848356
Tmc8	0.000163067	0.847377
Arg1	6.04613e-14	0.844993
Gm44204	0.0315472	0.840504
4930459C07Rik	0.00930509	0.836447
Ptges	0.000200252	0.835639
Tst	0.0110287	0.832926
Aqp9	0.000257509	0.831915
E230016M11Rik	0.0421427	0.830075
Erp27	0.0136088	0.828506
Ino80dos	0.00656389	0.821392
Frmd6	0.0027195	0.820546
A230083N12Rik	0.00662975	0.817516
Cdkl2	0.00167357	0.811887
Efna2	0.0117161	0.81113
Ccne1	0.0344773	0.810434
Gm42702	0.0048889	0.808472
Zfp503	2.44382e-14	0.805192
BC037032	0.00193004	0.799368
3110021N24Rik	0.0474116	0.798602
Stmn1	0.0118894	0.79781
Fhdc1	0.00141961	0.797646
Pcdhgc4	0.00107775	0.786385
Gm15892	0.00486755	0.782385
Gm15728	0.00452558	0.774503
Nrg2	0.0381085	0.765155
Gm28935	0.000796131	0.764754
Pglyrp1	2.66593e-06	0.761619
Gm26728	0.0334615	0.75055
1700034H15Rik	0.0152017	0.74951
Slc5a3	7.1285e-14	0.747568
Mex3b	0.00605913	0.744548
Gm5608	0.0013744	0.739817
Echdc3	0.00253791	0.738225
Rps6ka2	0.000198072	0.729815
Apod	0.0390295	0.725669
Gm43260	6.29448e-05	0.718329
Zfp651	0.00219416	0.718135
AU019990	0.00691399	0.717256
1700071M16Rik	0.00279188	0.711409
Rfx2	0.00220416	0.710292
Mcf2l	4.96975e-05	0.708013
Sag	0.0232593	0.707603
Ncaph	0.00673908	0.705267
2010310C07Rik	0.00784645	0.704068
Gm15133	0.00252793	0.703267
Gm26724	0.000196353	0.701893
Hist1h4i	0.0133078	0.70008
Pdlim1	1.74919e-10	0.696123
1700041G16Rik	0.000955452	0.695956
Cabyr	0.0087691	0.692486
Gpc1	0.0187958	0.691132
Lsmem1	0.000245857	0.685446
4921531C22Rik	0.0018366	0.682243
2410080I02Rik	0.00182767	0.675085
Ddias	0.000203025	0.673917
Kynu	0.00381654	0.671829
D030051J21Rik	0.0447677	0.671598
Xkr8	0.028306	0.670542
Slc22a4	0.00177513	0.668956
Nxn	2.54773e-05	0.663896
Cbwd1	1.06904e-05	0.660965
Pkmyt1	0.0136955	0.659112
Gm10382	7.70632e-07	0.658248
Gm36172	0.0101672	0.654406
4930403P22Rik	0.000193973	0.65264
Fzd7	0.000165718	0.650378
Cnn3	2.15779e-17	0.648632
S1pr5	0.00345513	0.64853
Ear2	3.56252e-05	0.647341
Gm48604	0.0354289	0.64734
Hal	0.010101	0.641666
Enc1	0.000133262	0.633998
Ctsk	1.33148e-05	0.631642
Olfr1444	0.0350268	0.629285
Cox4i2	0.00400573	0.627858
Gbp2b	1.07265e-05	0.627725
6430531B16Rik	0.00840334	0.626716
D430020J02Rik	0.0111288	0.623182
Ace	3.13959e-10	0.621859
Mgst1	1.86547e-15	0.621535
Gramd3	1.00166e-08	0.621266
Efnb2	0.0292366	0.621152
L1cam	0.00105495	0.620549
Il6	1.98822e-07	0.619715
2900060B14Rik	0.00819271	0.618623
Mfsd4b5	0.00584262	0.617577
Upp1	1.35959e-22	0.615593
Il23a	0.0199107	0.613943
Slc25a14	0.00169756	0.613179
Polg2	5.994e-06	0.612346
Gm29994	0.000203289	0.612091
Btd	0.00687157	0.609909
Arl4d	3.73412e-07	0.609105
Plp2	1.65169e-09	0.608114
Kctd19	0.00208839	0.607477
Prph	0.0482465	0.606185
Gm41611	0.0247769	0.605814
Hspa2	2.62778e-05	0.605496
Flt1	5.49711e-14	0.605304
Ryr1	9.57504e-05	0.602222
Lpar2	0.0279865	0.602056
Arhgap27os2	9.4538e-09	0.601892
Fabp3	0.00601121	0.600829
Gm49077	0.0440468	0.600403
Tmem67	2.14364e-09	0.597041
Papss2	9.06069e-06	0.596258
Add3	4.93345e-06	0.594845
Tnfrsf23	3.07757e-07	0.593533
Gm19684	0.0190865	0.593176
Rhof	0.0407812	0.591412
Ap1s3	0.00638867	0.590993
Pdcd4	0.00419319	0.588323
F10	5.68904e-40	0.588322
Dlg4	8.92726e-06	0.58602
Zfp74	0.0147727	-0.585131
Utp20	0.0104471	-0.586317
D6Wsu163e	0.030394	-0.586555
Gm16014	0.000520533	-0.587002
Ptpn4	0.0205801	-0.587388
Cbx5	3.56758e-06	-0.588035
Pomk	0.00294862	-0.588793
Camk1	6.83813e-10	-0.58882
Tepsin	0.0335993	-0.589043
Adgre1	1.01207e-20	-0.58996
Prkcb	1.69997e-06	-0.596213
Gm20655	0.0237692	-0.596214
Pik3r2	0.000719846	-0.597127
Sh2d2a	0.0260826	-0.59813
Qrsl1	0.00425433	-0.598544
Ptpdc1	0.0401676	-0.598849
Gm5086	0.0211833	-0.601335
Tanc2	0.0114893	-0.601782
Sptbn4	0.023701	-0.603427
Nr1h3	1.04399e-12	-0.603788
Rnf180	0.00248596	-0.605133
Hpgds	4.61697e-08	-0.605559
Rrp1b	2.13574e-05	-0.609274
Mmp27	3.62663e-05	-0.60959
Sgsh	0.000252507	-0.609742
Sbf2	7.61324e-08	-0.610555
Zfp866	0.00839498	-0.610975
Pla2g15	3.02658e-14	-0.611367
Noc3l	0.000147428	-0.611719
Smc2	0.0115463	-0.611877
Nacc2	4.37344e-07	-0.615347
4833411C07Rik	0.00797455	-0.618014
Mlh3	0.0120239	-0.618805
Iars2	0.00532365	-0.619091
Hebp1	0.000784304	-0.619162
Cxcr3	0.0229153	-0.621423
Rapsn	4.154e-06	-0.625805
Pola1	0.00378132	-0.626067
Creb3l3	0.000317918	-0.626955
Zfp428	0.0225368	-0.628015
Gm15880	0.0154798	-0.629339
Gm42726	0.00156414	-0.630169
Tsen54	0.00127392	-0.633755
Shq1	0.00384748	-0.634207
Gm16192	0.0121446	-0.635577
Selenop	6.12099e-22	-0.636354
Nfxl1	5.93503e-10	-0.636413
Pparg	1.1334e-14	-0.638969
Tmem26	2.93544e-12	-0.639298
Fam234b	0.000127758	-0.641684
Kif20b	0.00955223	-0.641837
Mrps2	0.000323915	-0.646662
Il16	3.0007e-07	-0.646849
Snta1	8.85304e-05	-0.646936
Spice1	0.0150712	-0.64702
Pald1	0.0287071	-0.649183
Itga9	3.148e-22	-0.649354
Bank1	0.0106726	-0.651231
Elp1	0.00104168	-0.651401
Msl3l2	0.00494152	-0.651428
Soat2	0.0017856	-0.652659
Srm	2.40759e-05	-0.653431
C1qa	3.77906e-38	-0.65457
Aplf	0.0394961	-0.656619
AI427809	0.0288726	-0.65769
Ddx56	7.60248e-05	-0.65821
C1qc	4.61186e-37	-0.661252
Zmat1	0.0211386	-0.662654
45902	0.00109839	-0.66802
Rcc1l	0.00104251	-0.668023
Col11a2	0.000148444	-0.668613
Arhgap22	2.28234e-11	-0.669804
Prf1	0.00493335	-0.669972
Pkn3	0.045659	-0.670399
Sfxn5	0.0083783	-0.670745
Tmem81	0.0195307	-0.671413
Acot2	2.60973e-05	-0.671865
Cks1b	0.000123019	-0.672186
Ttc8	0.00914621	-0.672322
Deptor	0.00189877	-0.674141
Dzip3	0.0148194	-0.674696
Retnlg	0.00279792	-0.675426
Fgd2	9.80958e-16	-0.676131
Aars2	0.0085066	-0.67692
Htra4	4.31574e-08	-0.680152
Ctla2b	0.00644092	-0.680326
Cip2a	0.00332403	-0.680949
Lilra5	9.56806e-05	-0.682604
Snhg17	0.000357174	-0.683751
Gorasp1	0.00783984	-0.684022
Kif3c	2.72157e-07	-0.684816
Skp2	0.000199491	-0.686051
Cp	2.95674e-06	-0.686106
Nubpl	0.000571377	-0.686644
Mlh1	0.029543	-0.687208
Il10	0.00232715	-0.689022
Tada2a	0.0444401	-0.700472
Rpusd1	0.0366696	-0.701036
Ap5b1	0.00242351	-0.702478
Hells	0.0108585	-0.702939
Zfp955a	0.00399155	-0.703574
Chd1l	0.00397356	-0.70688
Tsr1	0.0259137	-0.706921
Gtf2e1	0.000434418	-0.707304
Mettl1	7.59228e-05	-0.707412
Atp23	0.00752208	-0.708142
Abca9	0.00504181	-0.708324
Zfp267	0.0263221	-0.70869
Pole	0.0140121	-0.70998
Entpd6	7.53818e-07	-0.711251
Wdr6	0.0476137	-0.713277
Tprn	0.00536151	-0.71361
Gm28417	4.41842e-05	-0.714744
Itgb3bp	0.00837578	-0.71965
Tfcp2	0.013207	-0.720893
Gm15472	0.0106384	-0.721309
Nudcd1	9.99798e-06	-0.722721
Gm20650	0.0410355	-0.725
Rab3il1	1.11954e-18	-0.737273
Hgh1	0.00449618	-0.743329
Focad	0.011823	-0.744192
Zbtb49	0.0110258	-0.744424
Ctdspl	0.00844462	-0.74576
Apoe	3.36124e-60	-0.74705
Slc2a8	0.00968812	-0.748777
Acp5	1.08715e-22	-0.750683
Plppr3	0.0285658	-0.752309
Wdr4	0.00511074	-0.752967
Engase	0.0297854	-0.755578
Tns4	0.00818255	-0.756601
Zfp111	0.00175336	-0.75681
Ankrd1	0.00531249	-0.759293
Cabp4	0.0228763	-0.759356
Kcnk13	0.000449783	-0.765288
Zfp442	0.0382555	-0.770908
Ceacam16	3.73811e-08	-0.772161
Adam19	0.0317166	-0.773762
Hacd3	5.3469e-07	-0.785065
Rpp40	0.00780028	-0.791248
Cd72	7.56522e-40	-0.796866
Ddx11	0.000775143	-0.797441
Hnmt	0.00502819	-0.801879
Fhad1	0.000116833	-0.80457
Sema7a	0.028871	-0.810044
Olfml3	0.000907885	-0.810825
Xylt2	7.95388e-19	-0.810977
Edil3	0.00361021	-0.815064
1700066M21Rik	0.0159992	-0.816039
Ercc8	0.0291689	-0.818994
Blnk	1.13263e-06	-0.820252
Gm26520	5.20196e-07	-0.823202
Zfp296	0.0229296	-0.824038
Commd5	0.0164859	-0.827903
Gm9530	0.0209035	-0.829438
Lrrcc1	4.15701e-06	-0.829458
Gab3	0.000175267	-0.830581
B3galnt1	0.000159217	-0.830822
Ankrd9	0.0120977	-0.832179
Ahrr	0.0486182	-0.835147
Ttf2	0.000114214	-0.835542
Zfp282	0.000104476	-0.83562
Lag3	0.0177917	-0.835665
Klrg2	0.0350335	-0.835963
Neurl2	0.00149101	-0.840192
Kif2c	0.0312184	-0.841057
Slamf9	2.95313e-23	-0.842493
Cox6a2	6.47097e-06	-0.845341
P3h3	0.00863104	-0.848546
Fads1	8.36809e-06	-0.852114
Col5a3	0.00107735	-0.85231
Mtrr	0.00606252	-0.857568
Gm47601	0.00287677	-0.857701
Zmynd19	0.000210484	-0.86034
Pde8b	0.0299336	-0.862165
C430042M11Rik	0.013935	-0.863726
Mvb12b	0.00234397	-0.865874
Col1a1	0.0318874	-0.870071
Dhx33	8.66834e-05	-0.885225
Ppm1f	0.011728	-0.886174
Slc25a10	1.2247e-08	-0.890367
Tmem237	7.94367e-08	-0.89171
4930445E18Rik	0.0424102	-0.894389
Abhd15	0.00289664	-0.894801
Gm45309	0.0318554	-0.896196
Arhgap19	1.23384e-10	-0.903355
Lyrm9	0.0270165	-0.903614
Nme4	0.0479516	-0.909837
Snai1	0.0174753	-0.913064
Dync2li1	0.0152504	-0.913697
Scamp5	1.36752e-11	-0.919716
Cep83os	0.00406052	-0.921995
Syn1	0.0109026	-0.923946
Cald1	0.0101357	-0.924198
Ppan	1.6764e-07	-0.928673
Cd81	1.0217e-07	-0.93139
Cd22	2.39513e-07	-0.931952
Zfp189	0.0338259	-0.933128
Elp3	0.00320626	-0.934792
Rgs16	0.0360283	-0.935658
Pop1	0.000320539	-0.939174
Gm26947	0.0215521	-0.942094
Lhpp	0.000406866	-0.942866
Pgap3	0.0453658	-0.94427
Gm16104	0.0330934	-0.946339
9430015G10Rik	0.0269902	-0.946695
Ms4a14	7.07291e-17	-0.946781
Pus7	0.015031	-0.948264
Haus5	0.00253988	-0.951443
Trit1	0.000252544	-0.952241
6720489N17Rik	0.0385652	-0.953391
Aldh6a1	5.48316e-05	-0.953753
Ankrd26	2.07542e-05	-0.956956
Mmab	0.00225637	-0.958964
Cd300e	8.41664e-25	-0.959075
Pccb	0.0103454	-0.964407
Cnnm1	0.0260707	-0.965229
Rpp38	6.57337e-05	-0.966433
Fktn	0.000290209	-0.967084
Plpp7	0.000896083	-0.967244
Pltp	2.20828e-40	-0.974732
Gm9803	0.00990195	-0.975964
Prpf40b	0.00903451	-0.978895
Stfa2l1	0.0271368	-0.982004
Clec4a4	0.048005	-0.982403
Pnpla1	0.000780693	-0.994344
Prl2c2	0.00748754	-0.99885
Plxnb3	0.00564657	-0.99955
Zfp975	0.0350213	-1.00223
Prune2	1.3762e-12	-1.00938
Adck5	0.0177777	-1.0106
Siglece	4.15436e-10	-1.01154
Lrrc4	0.0190977	-1.01281
Zc3h8	0.000679999	-1.01734
Fcrls	2.73681e-10	-1.02269
Porcn	0.0262719	-1.02307
Pdgfc	0.0204673	-1.02995
Cep41	0.000664872	-1.03186
Loxl3	1.52816e-07	-1.03822
Gdf3	1.29071e-08	-1.06097
Nphp1	0.0185563	-1.06185
Olfr111	0.0127844	-1.09028
Znrf3	3.86719e-05	-1.09533
Tefm	0.000212838	-1.10236
Gm14221	0.0193264	-1.1058
Igsf9	7.72288e-08	-1.11616
Hspb8	0.0284716	-1.12254
B3gntl1	0.0409906	-1.12552
Exo1	0.00383604	-1.12978
BC052040	0.00587469	-1.13149
Tesk2	4.86356e-06	-1.13877
Rad9b	0.0100975	-1.1391
Cadm1	1.04991e-05	-1.14519
Neu3	0.0052579	-1.15928
Rtel1	0.0183407	-1.16039
Cdc45	0.000418883	-1.16352
Polr3g	0.0181353	-1.17662
Abcg2	0.0267543	-1.19742
Neo1	0.0498438	-1.21559
Clec4b1	1.4657e-12	-1.24018
Slc13a3	1.50628e-07	-1.2574
Lipg	1.82129e-09	-1.26534
8030453O22Rik	0.00175514	-1.27145
Tbc1d4	0.00976809	-1.27354
Gcdh	0.000269792	-1.28184
1700010I14Rik	0.0361219	-1.29425
Ppm1l	0.00547081	-1.32488
Klrg1	0.0277428	-1.35068
Poc1a	1.63553e-05	-1.3572
Lat	0.0352031	-1.39534
Fnbp1l	1.07357e-19	-1.4213
L2hgdh	0.0180476	-1.4555
Cd209a	0.0021089	-1.46494
Mras	0.00602085	-1.58588
Ptprm	0.000653946	-1.59499
Nxf2	0.0226809	-1.64389
Smc1b	0.00188478	-1.6521
Asb2	0.00246956	-1.65948
Recql4	0.0148677	-1.73209
Gm26674	7.60339e-05	-1.84555
Cd8a	0.00420642	-1.87268
Dscc1	0.0129392	-2.18742
2210414B05Rik	6.52756e-08	-2.41478
4930486L24Rik	0.0120949	-2.5046
Fcrl5	1.18149e-14	-2.70404

## Sheet: Supplementary Table S8
Supplementary Table S8. Differentially expressed genes in recipient monocyte / macrophage after 7 x 19 CAR-T dosing.
Gene Symbol	P-value	Log2 fold change
Ccl24	2.85115e-21	3.78634
Clec1b	1.41865e-08	2.68534
Slc6a19	1.49485e-05	2.39225
Slc7a2	3.64058e-69	2.16471
4930459C07Rik	2.14261e-20	2.14811
Il12a	5.31409e-08	2.12426
Prr15	5.90963e-09	1.97377
Cep170b	0.0338781	1.95188
Slco4a1	3.01596e-09	1.88926
Olfml2b	0.000127846	1.87692
Rbm44	4.39235e-05	1.87523
Prrg4	9.70461e-06	1.8697
Arg1	7.7795e-123	1.84034
4732419C18Rik	0.00812289	1.80336
4933412O06Rik	0.000306577	1.80242
Cd1d1	1.23185e-19	1.79992
Cdh1	0.0061643	1.77729
Inhba	6.54461e-98	1.77485
Gm15056	6.92013e-13	1.76905
Ido1	0.000144986	1.68458
Mtmr7	0.000108625	1.68159
E230016K23Rik	2.32832e-08	1.65201
Tnr	9.21909e-06	1.63593
Ksr2	0.000457237	1.62165
Gbp2b	1.57675e-26	1.60566
Wnk2	0.00157223	1.59088
Gm42743	0.0223991	1.58944
Pdgfrl	6.62175e-05	1.58835
Nos2	4.31865e-112	1.57463
F3	9.10838e-26	1.54259
Plxdc2	2.56647e-07	1.53757
Clic5	2.82449e-25	1.51811
Kyat3	7.8322e-05	1.50258
Il1a	4.67471e-38	1.4996
Upp1	4.02044e-164	1.49807
Ttc21a	1.0875e-05	1.49059
Ptges	2.52011e-06	1.47667
Gm11992	0.00101718	1.46706
Synpo	0.0107079	1.46483
Slc4a8	1.31855e-11	1.4444
Gm43221	6.83199e-07	1.43832
Mcf2l	7.55819e-12	1.43705
Clec1a	4.00783e-08	1.42975
4930458B22Rik	4.19382e-08	1.42922
Procr	1.16259e-14	1.42726
Pdcd1lg2	5.26865e-49	1.40152
Tmeff1	0.00113033	1.40106
Pcdh7	0.00290498	1.40064
Lsmem1	1.02451e-10	1.4
Glra1	0.00834299	1.39692
Gm47507	0.00299905	1.39286
Slc6a13	0.00275279	1.38331
Cnn3	1.39949e-104	1.36549
Gm20412	0.00764552	1.36068
Plpp3	5.60891e-07	1.35477
Pgf	9.46335e-20	1.35306
AA467197	3.05327e-82	1.35257
Serpina3f	1.53088e-43	1.34911
Hs3st3b1	9.42547e-09	1.34665
Clec9a	6.17911e-05	1.33534
Dcstamp	0.0278521	1.32969
2010110E17Rik	0.0211013	1.30851
Flt1	7.35564e-68	1.29547
Mmp12	5.7194e-36	1.2544
Pdpn	6.07766e-38	1.23696
Mgl2	2.25525e-05	1.21992
Wnt4	0.00169292	1.21988
Msantd1	8.89699e-05	1.21488
S1pr3	1.33726e-05	1.21049
Vdr	8.86979e-29	1.20888
Ovol2	4.50802e-05	1.20245
Ro60	3.22097e-16	1.19885
B3gnt7	0.000315649	1.15257
Gm36172	2.33131e-13	1.14937
Serpine1	0.000290936	1.14292
Pkdcc	2.83818e-08	1.12959
Mfsd4b5	5.19486e-05	1.12632
Gm15601	0.000212956	1.11791
Ccdc80	0.00105782	1.10645
Gm48857	0.00372933	1.10391
Pacsin1	2.03399e-06	1.08801
Gbp4	5.69195e-137	1.08551
45725	0.000390331	1.08248
Gm48837	0.0430054	1.08021
Gm26626	0.0479079	1.07789
Gm17056	5.01708e-09	1.07641
Cxcl3	5.74618e-10	1.0747
Nrg4	1.70054e-05	1.07172
Tgm1	1.03471e-17	1.07067
Slc15a2	2.79824e-32	1.05137
Gm19705	0.000787065	1.03156
1700071M16Rik	0.00698104	1.01724
F830016B08Rik	3.84778e-12	1.0112
Gm35028	0.00938936	1.0062
Fabp4	6.52004e-06	1.00464
Atp6v0d2	3.81873e-08	1.00311
Rspo1	3.87168e-05	0.998289
Htra3	8.02144e-07	0.996499
Kctd19	4.17696e-05	0.996173
Gbp2	2.87626e-130	0.995598
6430531B16Rik	2.19792e-06	0.991547
Ltb4r1	1.25002e-84	0.986848
Adamtsl5	0.00364904	0.980695
Cd36	1.03365e-18	0.976683
Fabp7	0.00506275	0.974788
Ms4a8a	4.17621e-60	0.965604
Tnfrsf26	9.21438e-23	0.95984
Selenom	2.28327e-37	0.956196
Tnp2	2.98831e-08	0.952011
Gm29946	0.0191913	0.949424
4933427D14Rik	0.0382828	0.944566
Mpzl3	0.000824045	0.942117
Bst1	2.78011e-103	0.940762
Serpina3g	1.41637e-34	0.938054
Gm32089	5.27549e-06	0.934084
Chil3	1.54973e-38	0.932315
Gm4841	2.60541e-08	0.931944
D330050I16Rik	0.0136667	0.920181
Met	2.56741e-46	0.917505
Dpys	6.06337e-15	0.91701
Cav1	0.000767264	0.912318
Spaca6	0.00218986	0.908827
Gm43260	0.000640192	0.906799
Xkr8	0.000310107	0.905906
Nrg2	0.00498452	0.897608
Sfmbt2	3.14313e-10	0.891057
Gm42702	0.00314147	0.887634
Stx1b	6.77824e-09	0.88466
Hbegf	3.208e-23	0.884008
Echdc3	0.0127171	0.876287
Ccne1	0.0397892	0.875052
Gbp8	1.32618e-77	0.866807
Kynu	0.00017906	0.866104
Gpat3	6.03888e-34	0.865491
Il12rb2	1.53459e-16	0.864079
F7	5.61787e-21	0.864076
Gm17276	0.0317036	0.86071
Mir155hg	1.46921e-10	0.856712
Prm1	2.93938e-14	0.854139
Cebpe	1.17944e-08	0.852795
Fbxo32	8.21331e-07	0.852506
Gm50143	0.00306205	0.851761
Hilpda	2.06009e-66	0.848392
Gm17055	0.0442451	0.848369
Slamf8	3.78658e-83	0.846117
Nrg1	7.48501e-36	0.843885
4930590J08Rik	0.0216834	0.842185
A530013C23Rik	9.54882e-05	0.840289
Gm35551	1.4366e-05	0.839251
Slc22a4	5.02389e-06	0.838667
Rgcc	4.05009e-47	0.838437
Camk2b	2.47212e-05	0.836537
Hk3	2.63978e-109	0.834342
Aig1	3.93031e-45	0.833839
Enc1	2.56711e-05	0.827099
Gm34455	1.01891e-17	0.826243
Fmnl2	5.71679e-43	0.82389
Spsb4	5.02498e-05	0.823513
Gm20663	0.0274603	0.816796
Cd200	2.69986e-08	0.815291
1700034H15Rik	0.03633	0.805165
Mreg	0.022343	0.804156
Ltbp3	0.00646017	0.795222
Tfec	5.01795e-39	0.794187
Ffar2	1.07762e-05	0.791832
Smpdl3b	4.35052e-27	0.790948
Tnfrsf23	1.31638e-16	0.790503
Flrt2	1.29184e-14	0.789982
Sdc1	7.04307e-17	0.788705
Prdx6	4.8312e-93	0.78676
Cacna1d	5.33279e-26	0.786537
Cables1	1.56288e-06	0.786187
Plaat3	7.00561e-63	0.784778
Ctsk	6.96992e-06	0.777073
Plekhn1	2.73115e-23	0.774682
Tst	0.000924491	0.774459
Malt1	1.57159e-74	0.774233
Sectm1a	1.16576e-16	0.771957
Col4a2	0.000111063	0.768511
Socs2	0.000132563	0.766636
2210408F21Rik	4.52033e-06	0.762432
Fam71e1	0.0420677	0.758201
1700012B09Rik	0.00228084	0.757832
Gm16315	0.0173108	0.755917
Stxbp1	1.75257e-15	0.753493
Armcx2	0.0106721	0.750923
Gm48855	3.87032e-05	0.748813
Erp27	0.0110951	0.74583
Gm17021	0.000887227	0.742767
Cd274	1.3279e-128	0.742652
Fbxl5	5.66617e-58	0.741597
Wwc1	3.74414e-05	0.741578
Alpk2	3.89549e-11	0.739965
Fam71f2	9.95608e-14	0.739026
Rffl	8.90261e-27	0.737687
Crybb1	0.0249285	0.736313
Cish	1.71139e-48	0.732878
Akap7	4.78835e-21	0.731915
F10	2.11149e-70	0.731063
Ly6c1	0.0157925	0.730819
Fbxl2	5.69531e-05	0.728592
Rbfox2	0.0126991	0.726432
Hcar2	1.34271e-45	0.726151
Il7r	5.05259e-35	0.719216
Dram1	3.22272e-34	0.717948
Slc40a1	0.00466307	0.715827
Mmp19	4.42226e-33	0.71342
Pde6h	0.0250672	0.711724
Gm26879	0.00943592	0.710322
Cd9	3.76784e-50	0.710125
Lif	5.55121e-05	0.706866
Zfp503	2.1e-10	0.702133
Ly6i	1.25501e-54	0.701984
Papss2	1.68817e-06	0.701056
Plgrkt	2.4228e-66	0.700971
Itga1	3.4026e-22	0.70061
Bbs10	0.0409264	0.699727
Gm26724	0.00163406	0.692322
Lhfpl2	1.29451e-18	0.692216
Gm14636	4.45619e-16	0.688198
Egr2	8.50767e-25	0.688123
Furin	8.61044e-60	0.687224
Rmi2	1.40644e-09	0.685159
H2-DMa	7.05286e-71	0.68445
Jag1	5.35696e-10	0.683909
Lrp8	0.00645524	0.683847
Ptch1	0.00360834	0.682032
Sorbs1	0.0127111	0.679925
Egln3	6.74796e-31	0.678212
Gm16867	1.10331e-08	0.677391
Bcar3	2.10413e-07	0.676715
Dennd3	0.000393375	0.672479
Inpp5j	1.76041e-21	0.670589
P2ry14	2.13546e-20	0.668656
Gm4876	0.0148051	0.667927
Fam78b	9.56713e-05	0.664924
Aifm2	1.45439e-13	0.663695
Gm41611	1.04283e-05	0.6618
Fam20c	3.48597e-10	0.661527
Tmem67	6.12666e-16	0.660422
Il15ra	8.55057e-28	0.655676
Acod1	1.6313e-66	0.655593
Arrdc4	4.36168e-40	0.653013
Gbp5	1.18585e-48	0.651583
Dok2	8.54742e-47	0.649312
Nxn	3.22443e-11	0.648896
Tnfaip2	1.48665e-72	0.648308
Proz	0.0114219	0.646272
Tarm1	5.3315e-51	0.646236
Simc1	0.0488087	0.643664
Lpp	5.27124e-57	0.642699
Ptgs2	4.40932e-55	0.642218
Tgtp1	2.36916e-15	0.639506
Ddhd1	9.2511e-19	0.638958
Csta2	0.000223495	0.638492
Fam221a	0.0136239	0.63211
AW112010	8.4779e-42	0.630869
Rnf217	1.92089e-17	0.629144
Gm2629	0.00806986	0.628602
Cxcl9	1.96255e-27	0.626173
Zfp382	0.0320293	0.625749
Exoc3l4	4.35342e-07	0.623735
Edn1	0.008561	0.620992
Mgst1	1.74866e-29	0.620853
Dnmt3l	0.00102399	0.619576
Slc25a37	4.45881e-28	0.619284
Cdkl2	0.00687771	0.617142
Gyg	2.26867e-31	0.61702
Gm26802	0.0133362	0.612437
Insl6	2.75893e-11	0.611957
Id1	7.73811e-11	0.61049
2010310C07Rik	0.046006	0.610386
Lrrc8c	2.13703e-45	0.609401
E230032D23Rik	1.02499e-18	0.609184
Tnfrsf9	1.85752e-11	0.608323
Cdyl2	0.00670739	0.607718
Glipr2	6.69491e-39	0.606786
Prdx5	1.64942e-87	0.606287
Gm47428	0.0266827	0.601522
Txn1	1.24605e-131	0.601349
Trib3	0.000758178	0.595767
Stxbp5	1.13077e-08	0.595214
Mindy4	0.0251036	0.593206
Gm36043	2.42043e-09	0.592153
Mmp13	2.14715e-05	0.592001
Slc31a1	3.97581e-45	0.590088
Ak4	4.37766e-07	0.589559
Cblb	8.18214e-12	0.589194
Cox4i2	6.51166e-05	0.588652
Ccr9	0.00560888	0.587585
Thnsl1	0.000980406	-0.585528
Gtf2e1	0.00585746	-0.585542
Dmac2	1.13672e-05	-0.586138
Gm11772	0.011554	-0.586839
Nol9	2.53368e-08	-0.586936
Fbrsl1	4.43653e-12	-0.587138
Dffa	5.11797e-05	-0.588431
Rpp38	0.00122799	-0.588487
Mrm3	0.0343263	-0.588657
Cd300ld	1.51235e-30	-0.588896
Tada2a	0.0277138	-0.589234
Mri1	2.32494e-06	-0.589376
Dbp	0.00957919	-0.590658
Rrad	2.04793e-07	-0.590837
Chst14	0.0335005	-0.591327
Mfsd6	0.0189938	-0.591565
Pygb	2.8576e-07	-0.591781
Kri1	7.52107e-06	-0.592193
Prr3	7.98962e-07	-0.592582
Zfp119b	0.00843637	-0.592712
Clec2i	0.00102977	-0.592903
Arrdc2	0.00137941	-0.592981
Dhx35	0.0168915	-0.593233
Nectin4	3.09283e-18	-0.593986
Slc25a40	3.93669e-07	-0.595048
Nubpl	0.0228615	-0.595843
Colec12	0.0220072	-0.595854
Prps1	0.000774756	-0.596116
Tmem209	6.76768e-11	-0.596264
Nxf2	0.00578776	-0.596395
Parp1	5.99596e-15	-0.596456
Exosc2	5.1685e-07	-0.597442
Tmem97	0.000845663	-0.597783
Cacna1f	0.000233547	-0.597807
Padi4	0.0122891	-0.597891
Dclre1c	8.87606e-29	-0.598124
Orc2	1.48168e-08	-0.598457
Asah2	0.000269494	-0.598579
Smyd4	0.0172218	-0.5988
Trp53inp1	1.81932e-05	-0.599042
Sipa1l1	2.19435e-28	-0.599495
Nprl3	0.00252492	-0.599773
Rbm19	1.53548e-05	-0.600259
Gdpd5	0.000335404	-0.601028
Car9	0.00060436	-0.601249
Prxl2b	2.00469e-12	-0.601286
Cfap126	0.0369111	-0.601998
P2ry12	2.43673e-08	-0.602209
Lrmp	5.80903e-14	-0.602367
A630012P03Rik	8.8377e-05	-0.603059
Fads1	0.000480132	-0.603338
Prag1	1.28707e-05	-0.60341
Pola1	0.0287033	-0.603538
Cela1	0.0273528	-0.603636
Mcm7	8.89191e-07	-0.603653
BC024978	0.00617701	-0.604282
Gm9958	0.014827	-0.604787
Usp36	2.24377e-10	-0.606263
Gpr183	2.53713e-06	-0.60656
Zbtb14	0.0066593	-0.607
Lhpp	0.00148895	-0.607234
Kifc3	0.0278305	-0.607304
Apod	0.00262092	-0.607689
Atp13a2	1.77565e-16	-0.608119
Golim4	0.00478726	-0.609589
Zfp90	2.34851e-07	-0.610636
Ccdc62	0.0377934	-0.610663
Pfas	0.000128384	-0.611202
Mrm2	0.00294929	-0.612121
Psph	0.0326509	-0.612397
Prmt5	5.99175e-09	-0.612421
Pinx1	2.78587e-07	-0.612692
Slx4	0.0358269	-0.61326
Traf3ip3	2.89523e-05	-0.613353
Gm48066	0.006852	-0.613852
Map10	0.00589394	-0.615192
Camk1	4.84183e-13	-0.615289
Gm13479	6.8996e-05	-0.61533
Rnase4	1.07795e-11	-0.616245
Haus1	0.000941351	-0.616442
Rrp8	7.58476e-05	-0.616866
Trmt61a	8.36368e-07	-0.616868
Haghl	5.88906e-06	-0.617179
Ndrg3	6.58906e-05	-0.617408
Myef2	0.001281	-0.618751
Fastkd3	4.26112e-07	-0.619137
Surf6	3.31511e-06	-0.620112
Urb2	0.0122911	-0.620598
Mmd	5.09309e-05	-0.621117
Phb	6.90489e-11	-0.621727
Fbxo21	0.00527803	-0.622522
Tsr2	4.44865e-08	-0.622818
C1qbp	1.31666e-07	-0.62315
Riox1	0.0148251	-0.623318
Rpp40	0.000608721	-0.623323
Oas1c	1.76988e-08	-0.62342
Rpp14	1.09417e-05	-0.623486
Bora	0.00326626	-0.62417
Zfp712	0.0169162	-0.624605
Tubgcp5	1.34675e-05	-0.625069
Abcb1a	1.0447e-16	-0.625926
Fxn	0.0385438	-0.626256
Nthl1	0.0216895	-0.626283
Ssbp3	4.66768e-05	-0.627143
Gab3	1.33537e-06	-0.627307
Myom1	0.000647733	-0.627499
Pald1	0.0413607	-0.627512
Nfatc2	8.70485e-14	-0.627765
Apol9b	2.11069e-07	-0.628402
Tcaim	0.0229071	-0.629569
Tmem119	0.00301447	-0.629747
Ccdc173	0.00476758	-0.630093
Timeless	4.19252e-10	-0.630665
Fcrl1	4.53092e-05	-0.630975
C030006K11Rik	0.000355236	-0.630979
Smim8	0.00126592	-0.631021
Tk2	5.08519e-08	-0.631068
Cxcr3	4.33176e-06	-0.631252
Entpd6	4.84331e-07	-0.631824
Kif20a	0.00867869	-0.631997
Nop14	2.44368e-06	-0.632006
Nop58	1.43725e-11	-0.632178
Habp4	0.00271991	-0.632804
Utp18	7.41923e-08	-0.633365
Nfatc2ip	9.08286e-05	-0.633556
Poc1a	0.00778982	-0.633956
Tmem177	0.019891	-0.634391
Gatc	2.70117e-08	-0.635013
Srm	2.27544e-08	-0.635226
Gstm4	0.000854275	-0.635401
Atic	2.19923e-07	-0.635966
Rrs1	1.09773e-08	-0.636177
Ckb	4.43857e-16	-0.636239
Vav2	2.48617e-10	-0.636353
Nutf2-ps1	0.000453679	-0.63716
Otulinl	6.03503e-39	-0.637256
Lilra5	5.75764e-05	-0.637342
L3mbtl2	4.184e-07	-0.637417
Ebi3	1.69285e-15	-0.637601
Pop5	0.000108216	-0.637614
Slc9a9	3.84853e-10	-0.638447
Hes1	3.13311e-12	-0.639792
Zfp420	0.0175034	-0.640404
Ophn1	2.80896e-09	-0.641223
Ankrd26	0.00339756	-0.641319
Lysmd4	0.00118249	-0.642177
Sap18b	0.0245189	-0.64268
Prpf4	2.40499e-06	-0.643564
Sgo2a	0.0463441	-0.643802
Acot2	3.35691e-08	-0.644547
F11r	9.45101e-17	-0.6448
Lmtk2	0.0112553	-0.644962
Smagp	2.12284e-13	-0.645057
Utp20	1.86186e-07	-0.645089
Klhl15	2.59301e-05	-0.646839
Dock8	5.60915e-43	-0.647082
Zfp866	0.00429074	-0.647176
Iqcc	0.000766399	-0.647243
Stard7	3.81987e-18	-0.647751
Gm15503	0.00684571	-0.647887
E2f1	1.38705e-05	-0.648197
Tmem265	0.0498265	-0.648319
Dpp4	0.00116958	-0.648391
Gm9530	0.0140253	-0.648402
Mef2c	9.64679e-13	-0.648976
Elp3	0.00155384	-0.649504
Guf1	0.00470568	-0.650705
Fcgrt	1.65779e-05	-0.6515
Gm16192	7.79854e-05	-0.652
Soga1	1.45753e-11	-0.652218
Rsad1	0.0158247	-0.65307
Cox18	5.5568e-06	-0.653412
Ccdc34	1.31059e-05	-0.653901
Rcc1l	7.60141e-06	-0.654164
Pde7a	5.65151e-07	-0.655261
Ints4	0.00517947	-0.655403
Mks1	0.000273887	-0.655736
Saysd1	0.022837	-0.657166
Csad	0.00319278	-0.658141
Dlgap5	0.00804743	-0.658277
Pianp	0.0198739	-0.661659
Timp2	1.00635e-17	-0.661909
Smc2	0.0177879	-0.662206
Clec4a2	2.01836e-40	-0.662968
Ceacam16	1.49873e-08	-0.663859
4931414P19Rik	0.000308096	-0.664014
C1qa	7.70607e-42	-0.665491
Asrgl1	0.0124846	-0.66628
Txlnb	0.000243966	-0.666659
Gm9803	0.00166679	-0.66684
Kmo	7.95739e-06	-0.667215
Cip2a	0.000426405	-0.668223
Siglec1	5.71247e-18	-0.668587
5430427O19Rik	1.17245e-18	-0.668641
Aen	5.03153e-08	-0.668643
Ercc6	0.0147525	-0.668682
Cmtr2	0.0374138	-0.6692
Zgrf1	0.000387608	-0.669295
Smpd3	0.0126996	-0.670441
Grap2	2.07759e-07	-0.671412
Klc2	0.0228411	-0.671604
Mmaa	0.0163717	-0.672044
Haspin	0.00355734	-0.673338
Dhx33	5.30648e-09	-0.67367
Rhobtb2	1.66883e-05	-0.67371
Slc7a5	0.000390508	-0.674304
Akr7a5	4.22923e-07	-0.676431
Adgre1	1.51268e-28	-0.677948
Kpna2	0.000206057	-0.678393
Eif3j2	0.00956539	-0.678961
Gm13710	0.0151591	-0.679207
Dusp12	1.85113e-09	-0.679666
Asf1b	0.0410587	-0.679767
Cluap1	0.000904894	-0.680021
Gpr31b	4.59032e-13	-0.680114
Col15a1	0.0204076	-0.680697
Traip	0.0164497	-0.681593
Mki67	0.0127222	-0.682039
Rogdi	4.47973e-10	-0.682411
Ighm	2.62544e-06	-0.682498
Fam102a	0.00911921	-0.682967
Ctu1	0.000257802	-0.683176
Dppa3	0.00024496	-0.683529
Tatdn3	0.00669838	-0.684087
Taco1	0.0287525	-0.685253
Gm13067	0.00618199	-0.686058
Cd300ld2	0.0486027	-0.686571
Usp2	3.59443e-07	-0.686886
Acad10	0.0302811	-0.68863
4930481A15Rik	0.0479409	-0.688872
Ly75	0.00210504	-0.68898
Rars2	0.00769236	-0.68963
Dhcr7	0.000632434	-0.690729
Angpt2	0.000159888	-0.690783
Slc12a7	3.49654e-12	-0.69088
Zfp995	0.0001033	-0.691777
Bmyc	3.06299e-05	-0.691843
Nxpe3	0.00188759	-0.692132
Cdk1	0.000196292	-0.69222
Gm42726	7.47872e-07	-0.693671
Lratd2	5.07864e-10	-0.693679
Nedd1	0.00868919	-0.695105
Gm11423	0.00502068	-0.69538
Mcat	0.0222974	-0.695532
Pdcd11	6.56653e-07	-0.696339
Gtf2h3	0.000137116	-0.696604
Chtf18	0.0443993	-0.697487
1810034E14Rik	0.00363754	-0.697546
Myo1b	0.014624	-0.697798
Trmu	0.00415782	-0.698713
Carf	0.00405725	-0.699142
Slc10a7	1.36008e-06	-0.701678
Vars	1.05175e-10	-0.701875
Ms4a4b	8.15507e-09	-0.701893
Stoml1	1.20454e-05	-0.702868
Dlg3	0.00783495	-0.702942
Fasn	0.00108264	-0.704194
Tanc2	0.00392916	-0.7044
Arhgap11a	3.23181e-05	-0.705479
Zmynd15	1.83704e-16	-0.705702
Hmces	0.00172563	-0.705882
Prkar2a	6.91312e-11	-0.706363
Commd5	0.00376003	-0.706651
Snhg17	1.12444e-05	-0.708249
Zfand4	0.0475588	-0.710576
Vwa8	1.37577e-07	-0.710891
Bphl	5.33655e-06	-0.711115
Prmt3	1.18871e-07	-0.711546
Glo1	9.51686e-05	-0.71307
Avpi1	2.88561e-08	-0.713279
Gm21860	4.49381e-16	-0.713569
Il20rb	0.0394656	-0.713791
Gna12	1.59115e-14	-0.714217
Plcl1	5.05297e-05	-0.71531
Mtr	2.77287e-16	-0.715409
Mtbp	0.00152566	-0.716293
Borcs5	1.0276e-05	-0.716516
Tgfbr2	2.10583e-26	-0.717069
Tm4sf5	0.00077301	-0.719674
Cryl1	7.59468e-09	-0.719825
Gcat	0.00571053	-0.722576
Rhod	0.000575308	-0.722585
Gm4356	0.000226741	-0.723809
Pdgfb	2.89122e-16	-0.723842
Tha1	0.000896499	-0.724331
9630028I04Rik	0.0241032	-0.724438
Stk36	0.0262518	-0.724529
1700037C18Rik	0.0184949	-0.724582
Rrp12	3.58638e-06	-0.726156
0610040J01Rik	1.17573e-07	-0.727208
Abcb6	0.0413325	-0.727674
Gm2814	0.00238253	-0.728176
Pla2g15	1.42401e-18	-0.728741
BC049352	2.16578e-06	-0.728867
Sacs	0.0481256	-0.729469
P3h3	0.000537101	-0.729472
Cyp27a1	4.34341e-13	-0.72968
Clec4a3	2.36272e-82	-0.730011
Sinhcaf	1.11119e-05	-0.732348
Fam72a	1.70756e-05	-0.733814
Metap1d	9.39206e-06	-0.734229
Fut4	0.000111863	-0.734313
E130215H24Rik	0.0205197	-0.734416
Pou2f2	7.51246e-51	-0.735243
Pprc1	3.98366e-10	-0.735302
Soat2	6.81049e-07	-0.737085
Ifit1bl1	4.08565e-20	-0.737537
Amacr	0.0201646	-0.738463
Amer1	0.00300631	-0.739396
Kcnk13	0.000104081	-0.739408
Tars2	3.60098e-07	-0.739479
Pold2	0.00036633	-0.741979
Lpcat1	2.05511e-11	-0.741988
Lat	0.0305506	-0.742103
Scfd2	0.0321775	-0.742422
Mcm2	9.06963e-07	-0.743647
Hfe	6.41679e-19	-0.743709
Prps2	1.06876e-06	-0.743851
Fgd2	2.94324e-25	-0.744344
Vars2	0.0109167	-0.744897
Olfml3	3.20532e-05	-0.746003
Rcc2	1.33966e-17	-0.746391
Snhg20	6.78591e-06	-0.746824
Nes	0.0278371	-0.747136
Bard1	0.0254352	-0.748747
Pgap3	0.0341032	-0.748926
Zfp963	0.0418823	-0.749527
Dis3	0.00217837	-0.749894
E2f5	5.74912e-05	-0.75002
Abraxas1	0.00212875	-0.750392
Trmt61b	2.43174e-08	-0.75201
Nr1h3	1.62935e-26	-0.753462
Rilpl1	1.98206e-10	-0.755189
Calhm2	8.3884e-13	-0.7554
Igfbp6	4.87945e-13	-0.755402
Zc4h2	0.000876511	-0.755893
Nxpe5	3.20249e-14	-0.757266
Nxpe4	1.36285e-19	-0.757518
Tns4	0.000341015	-0.757771
Shisal2b	9.36579e-06	-0.759514
Zmat1	0.00322068	-0.760111
Dcaf4	6.34677e-05	-0.760134
Zfp65	2.68904e-05	-0.760275
Gm14295	0.00189355	-0.760756
Tmem26	2.06304e-20	-0.760768
Elac2	0.046326	-0.762505
Ccdc15	0.00659043	-0.763827
Ccdc107	3.32848e-08	-0.765737
Hacd3	6.4045e-09	-0.766616
Pstk	0.0118101	-0.768602
B3glct	0.0429884	-0.77022
Ddx56	1.53925e-10	-0.771446
Rnf180	4.28883e-07	-0.772811
Trim47	0.00791996	-0.773387
Nt5c3b	0.000156525	-0.77351
Angptl4	0.0125092	-0.774794
6720489N17Rik	0.00180032	-0.775791
Ptpdc1	0.00988584	-0.776633
Zfp507	0.0141393	-0.776997
Zfp438	0.000313998	-0.777139
Rnf144b	3.28873e-08	-0.777801
Catip	0.0220489	-0.779261
Jpx	8.80137e-06	-0.779284
Clec4a1	6.50953e-105	-0.779329
Srgap3	0.000127587	-0.781432
Hdac9	0.000147101	-0.781834
Mtrr	4.039e-05	-0.78372
Trmt2a	3.77949e-08	-0.785093
Trit1	0.00112989	-0.787226
Txnrd3	0.0130278	-0.788908
Slc36a3	0.00137451	-0.789243
Slc35c2	1.14197e-27	-0.789542
Gdpgp1	0.000661733	-0.790286
Cep131	0.00137093	-0.790778
Stat4	1.65695e-10	-0.791107
Eml6	0.000180803	-0.791403
Dut	0.000299289	-0.791509
Dnhd1	0.027515	-0.791915
AI427809	2.03115e-05	-0.792519
Msl3l2	0.00101722	-0.792719
Ahcy	0.0231949	-0.793373
Tespa1	0.0418821	-0.794621
Gcnt1	7.06552e-11	-0.797111
Ahrr	0.00171696	-0.797412
Ppan	1.59002e-06	-0.797938
Shfl	0.000367739	-0.798718
BC052040	0.0166359	-0.798816
Adam33	0.0003908	-0.800018
2410002F23Rik	0.000291413	-0.801254
Tnfrsf22	0.0214014	-0.801865
Tecpr2	3.6446e-06	-0.803032
Engase	2.74719e-05	-0.804136
Stmn1	0.00265079	-0.805108
Noc3l	1.76483e-07	-0.807663
Miga2	0.000557785	-0.808928
Tefm	0.00137341	-0.809114
B230398E01Rik	0.0331935	-0.809658
Olfr111	0.000234723	-0.810231
Cyb5rl	0.0102281	-0.810651
Haus4	1.94454e-07	-0.811055
Zfp955b	0.010638	-0.811292
Ctla2b	0.000554689	-0.811427
Mvb12b	4.9077e-07	-0.811439
Lrrcc1	1.76568e-05	-0.812476
Itga6	4.57847e-14	-0.813236
Brca2	0.000592534	-0.815
Tsacc	0.000222787	-0.817934
Nfxl1	2.25416e-21	-0.818702
Alg8	7.13299e-06	-0.818729
Sirpb1a	1.2858e-25	-0.820521
Nle1	0.00419231	-0.822044
Fbxo10	0.0054283	-0.822115
Hist1h2ab	0.0261376	-0.822331
Gm28417	5.16664e-09	-0.822992
Selenop	1.13667e-43	-0.825695
Gm5547	1.55574e-15	-0.826095
Cbx5	4.73819e-07	-0.82694
Ppm1f	0.00231385	-0.830579
Stard6	0.000173883	-0.831463
Apoc4	0.00374448	-0.835122
Chic1	8.12775e-07	-0.835978
Rtl5	2.70402e-16	-0.83691
Cbr3	0.000201132	-0.838987
Cd22	4.17918e-09	-0.839336
Ttc30a1	0.0176524	-0.840477
Hist1h4h	0.025416	-0.840976
Zap70	0.0206407	-0.841152
Bach2os	4.44014e-09	-0.841702
Sult1a1	0.0267959	-0.84339
Dph7	0.019846	-0.844975
Hsph1	1.51565e-08	-0.847383
Ppfia4	9.05806e-17	-0.849656
Xrcc6	7.24693e-06	-0.85166
1700016G22Rik	0.00918233	-0.851931
Rangrf	7.33582e-06	-0.852875
D6Wsu163e	1.3726e-06	-0.853785
Mrps27	0.00553065	-0.854793
Gm48768	0.00161976	-0.855045
Ppp3cc	0.00174045	-0.857068
Nme6	0.0200284	-0.857134
Ppfibp2	4.49486e-12	-0.858898
Fads6	0.00751403	-0.859319
Tmem86a	1.6481e-27	-0.862028
Ube2t	0.0113862	-0.862551
Paox	3.49662e-16	-0.863676
Adck5	0.00227127	-0.864669
Gm10143	0.0040291	-0.865676
8030453O22Rik	0.0105958	-0.86752
Zfp111	0.000536099	-0.867544
Gm15987	6.06727e-21	-0.867598
Ppp1r16a	0.00248215	-0.869677
Itga9	1.23624e-44	-0.871048
St18	0.000246294	-0.872139
Pwp2	5.15665e-06	-0.872374
Phlda3	2.2614e-05	-0.872393
9430015G10Rik	0.00179331	-0.878074
C2	0.04447	-0.879394
Bex6	3.9944e-08	-0.881716
B3galnt1	1.31492e-05	-0.882008
Ttf2	0.00240547	-0.882655
Tmem176a	4.33142e-19	-0.8834
Ndc1	1.58376e-06	-0.883401
Jag2	0.000587412	-0.88574
Htra4	1.02575e-05	-0.886441
Kbtbd8	0.0084959	-0.886584
Nudcd1	0.00244854	-0.891635
Hnmt	0.000180922	-0.891797
Spryd4	4.67896e-05	-0.892128
Pxdc1	0.0001686	-0.892871
Sh2d1b1	2.41816e-21	-0.894335
Cep83os	0.00106946	-0.895747
Pclaf	0.000765063	-0.897469
Adal	0.0052513	-0.898331
Dctd	0.00550715	-0.899312
D030028A08Rik	1.87721e-06	-0.900378
Trbc1	0.0156918	-0.903882
Rgs18	0.0126475	-0.904477
Cox6a2	1.41153e-10	-0.90901
Gm26947	0.00011814	-0.909298
Apoe	1.15219e-107	-0.909617
Tesk2	0.00137226	-0.911087
Gm47242	1.79264e-24	-0.911669
Zfp691	4.7371e-05	-0.912194
Tsr1	0.000129882	-0.912569
Plcg1	0.00886704	-0.913268
Ms4a7	8.46777e-80	-0.921055
Cnst	0.00393668	-0.923035
Utp25	5.57002e-05	-0.923522
Cd79b	6.00729e-15	-0.923786
Cabp4	2.9422e-08	-0.927107
Cks1b	2.57965e-06	-0.927144
Gcdh	1.55374e-05	-0.927966
Gja1	0.0355782	-0.929574
Gm11261	0.0067996	-0.930567
Cx3cr1	2.79194e-26	-0.930976
Slc2a8	1.57835e-07	-0.931301
Polr3h	5.42934e-05	-0.934191
Metrn	1.19605e-06	-0.93611
4833411C07Rik	0.00844259	-0.936612
Ifit3b	2.62479e-36	-0.938901
Crim1	0.00331567	-0.939303
Cd2	0.000142711	-0.939617
Sh3pxd2a	2.18557e-12	-0.942946
Prkar1b	6.61343e-07	-0.946383
Xlr3b	0.032956	-0.947813
Fam118a	0.00602061	-0.948249
Ccdc152	6.87165e-11	-0.951937
Hdac10	0.00878857	-0.952298
Gm7324	0.00188716	-0.953528
Cenpo	0.00778303	-0.954532
Tbc1d10c	0.032169	-0.95806
Gdf3	9.69359e-05	-0.959161
Skp2	9.53506e-10	-0.959472
Tbc1d4	0.00674552	-0.961368
Gstz1	0.00334652	-0.961542
Cdca3	0.00564996	-0.96165
4831440D22Rik	0.0373679	-0.961769
Gm16104	0.000576015	-0.96529
Mettl1	1.35144e-06	-0.965336
Nudt7	0.00186443	-0.966156
Zfp383	0.018865	-0.968648
Zfp882	0.0126827	-0.976063
Suv39h2	0.000630243	-0.976567
Rapgef5	0.00392988	-0.97705
Cd276	1.67884e-20	-0.977161
Cdkl3	0.0259606	-0.97761
Fam234b	2.9072e-07	-0.978366
Fam222a	0.0158862	-0.980642
Blnk	1.15712e-16	-0.982863
Gm33973	0.0357943	-0.983716
Prkcb	4.69738e-34	-0.984235
Erbb3	0.00148999	-0.985369
Gm26797	1.09676e-10	-0.986623
Elovl6	0.0208536	-0.989109
Tmem91	0.00393278	-0.989674
Anln	0.00901009	-0.992264
Psd3	6.3537e-12	-0.992548
St8sia1	0.000315759	-0.993291
Arsi	2.6425e-05	-0.993668
Piwil4	0.00862474	-0.996746
Ipcef1	7.49836e-11	-0.998289
Hist1h2ap	3.36872e-22	-0.999437
Cd300ld3	8.43528e-12	-1.00181
Slfn3	0.00520575	-1.006
Scamp5	1.17788e-10	-1.00934
Grwd1	5.12594e-05	-1.01228
Ptprcap	0.0103786	-1.01456
Ifng	0.0463099	-1.01582
Abhd15	3.23156e-05	-1.02198
Klrg2	9.32673e-05	-1.02432
Pcyox1l	0.00855709	-1.025
Fam53b	1.65282e-11	-1.02516
Smyd5	7.55561e-07	-1.02574
Gpr162	2.52056e-14	-1.02839
Ctla4	3.59055e-08	-1.02917
Gm48420	0.0237759	-1.03115
Cxxc5	0.00841567	-1.03499
Radx	0.0264599	-1.03508
Slamf9	8.68658e-42	-1.03913
Ptpn22	3.28947e-23	-1.03926
Cd81	3.26667e-11	-1.04193
Rab3il1	3.2667e-37	-1.04277
Pparg	1.7982e-41	-1.04429
Ung	0.00136659	-1.04759
Nkg7	0.00920501	-1.04832
Xylt2	1.12081e-31	-1.05023
Mcm6	4.61813e-08	-1.05139
Hist1h2ae	3.872e-07	-1.05183
Tnfsf8	1.44154e-13	-1.05647
Abca9	0.000779696	-1.05825
Ctsw	0.00370194	-1.05828
Tmem273	7.08634e-10	-1.07303
Dnajb13	0.00257117	-1.07667
Epha2	0.0181975	-1.08399
3300005D01Rik	0.000362352	-1.08433
Sgsh	2.86167e-15	-1.08545
Snai1	9.18492e-05	-1.0869
Prune2	3.99257e-13	-1.08794
Thy1	0.0262528	-1.09045
Cep57l1	0.00679578	-1.09247
Skap1	0.000174311	-1.09375
Gm16023	0.0124136	-1.09503
Cnksr3	7.06294e-07	-1.09596
Tnfrsf4	2.13523e-06	-1.09841
Ptpn4	0.00283949	-1.09995
Col11a2	1.30412e-10	-1.10167
Poglut3	0.0234456	-1.10727
Rpusd1	1.07201e-05	-1.10886
Fhad1	2.88233e-10	-1.10999
Aplnr	2.13942e-06	-1.11016
Loxl3	9.78671e-17	-1.1187
Clec4a4	0.00402383	-1.12214
Sh2d2a	0.00143871	-1.12463
Cdc20	0.00677926	-1.12608
Hells	2.18052e-05	-1.13094
Pigz	2.7534e-05	-1.13143
Slc25a10	5.69117e-12	-1.13258
Eya4	0.000349785	-1.13317
Gm26520	1.06659e-11	-1.13423
Cbx6	0.0343782	-1.13564
Ppic	0.00251342	-1.13572
Gm20492	0.000850523	-1.13727
Hirip3	1.65649e-05	-1.14073
Xlr4a	0.00027959	-1.14493
Gm15472	0.000840089	-1.14505
Itgb3bp	0.00293761	-1.14689
Gm16933	0.016462	-1.15092
Cd72	4.91044e-77	-1.15407
2010013B24Rik	5.37692e-07	-1.15879
Abcg2	0.00537401	-1.16207
Arhgap22	2.9562e-27	-1.16221
Dennd2c	0.00115661	-1.16622
Acp5	1.90605e-55	-1.16971
Stxbp4	0.00845867	-1.17103
Rcn3	0.0038984	-1.17666
Rgs16	0.0083055	-1.18029
Il2rb	2.19261e-08	-1.18063
Gm33699	0.00198257	-1.18318
Zfp799	0.0354028	-1.18523
Hpgds	1.98725e-42	-1.18747
Gm43569	0.0035953	-1.1925
Plekha4	0.000588771	-1.19375
Tal1	0.0038535	-1.19391
Amer2	0.0259112	-1.19947
Gm14221	0.00264054	-1.20276
Gm47469	0.0123463	-1.2047
Ppp1r18os	0.00122157	-1.20918
Cracr2a	0.010282	-1.21127
Mybl1	0.0272844	-1.21708
Prpf40b	7.98684e-05	-1.21753
Knstrn	0.0172015	-1.21795
Angptl3	0.000832028	-1.22153
Siglece	2.60075e-26	-1.22172
Tmem176b	6.74512e-30	-1.22405
Igf1	1.37436e-05	-1.22758
Fktn	7.19605e-07	-1.23119
Znrf3	5.37151e-09	-1.23247
L2hgdh	0.00182691	-1.23387
Lag3	4.76925e-07	-1.23591
Arhgap19	9.01751e-24	-1.23617
Lrrc20	0.0210619	-1.23965
Cdh5	1.04826e-08	-1.23989
Hist1h3f	0.0237627	-1.24287
Cadm1	2.84471e-11	-1.24861
Wdr4	1.79332e-05	-1.25008
Plpp7	0.000368148	-1.25326
Cd3d	2.80623e-05	-1.25513
B3gntl1	0.000430656	-1.2575
Rad51ap1	0.00660618	-1.26348
Nme4	7.03415e-05	-1.26439
Kif4	0.0268924	-1.28129
Gm11361	0.00602867	-1.28323
Il16	3.20556e-36	-1.28409
C430042M11Rik	0.000361629	-1.28757
Gm4631	0.0120644	-1.28923
Cyp2r1	0.00296808	-1.28937
Card11	2.38577e-30	-1.29286
Zc3h8	1.24438e-06	-1.29728
Rab11fip3	0.00392525	-1.29764
Zeb1	4.25719e-13	-1.32226
Gpr34	0.00115259	-1.32614
Tfap4	0.00452732	-1.33002
Ms4a14	6.99313e-47	-1.33181
Gzmf	1.97943e-05	-1.34199
Klra17	6.70165e-08	-1.34461
Rtl6	0.0119734	-1.35222
4933423P22Rik	0.0331327	-1.35584
Cp	4.37529e-09	-1.36479
Neu3	0.000333913	-1.36885
Agap2	0.0149649	-1.37373
Nipsnap1	0.000196387	-1.37518
Neurl2	9.30559e-11	-1.37648
Gtse1	0.0293359	-1.38673
Polr3g	0.0212734	-1.39321
Rnf17	0.00275442	-1.39763
Slc14a1	0.0103408	-1.40095
Gm14305	0.0148238	-1.4038
Stfa2l1	0.000709691	-1.40763
Pltp	2.7796e-79	-1.416
Zfp873	0.000845347	-1.43454
Dhodh	2.01675e-06	-1.43702
Pcp4l1	2.24623e-05	-1.44198
Prkca	0.00758541	-1.4505
Pvt1	6.87141e-09	-1.45357
Whrn	0.00400427	-1.45517
Inpp4b	2.34873e-11	-1.46007
Nanp	0.00549324	-1.46393
Zfp975	0.0128403	-1.46614
Il10	3.48144e-17	-1.47395
Gm5086	3.03495e-13	-1.48562
Lrg1	2.09044e-05	-1.49438
Exo1	0.0123981	-1.4997
Alox5	0.0424418	-1.50356
Lipg	5.86139e-23	-1.51545
Cd300e	4.70176e-67	-1.52368
Hist2h3b	0.0350153	-1.53613
Ptprm	0.000611018	-1.53669
Recql4	0.0208113	-1.54376
Gm8953	0.000626081	-1.54495
Lrp11	7.16344e-08	-1.55119
Gsg1	3.81838e-06	-1.55192
Bub1	0.0283382	-1.55354
Ltb	2.2624e-05	-1.55748
Sidt1	0.00577138	-1.56291
Fnbp1l	3.75703e-37	-1.60222
Gzmg	0.0242011	-1.61133
Gm2449	0.000750756	-1.62784
Gm37170	0.0238217	-1.63917
Nme3	0.00173065	-1.6424
Icos	1.75499e-07	-1.64662
Efcab7	0.01739	-1.64701
Rapsn	1.44315e-18	-1.6518
Slc13a3	8.5756e-18	-1.65219
Klrc2	1.70891e-05	-1.65268
Ablim1	2.46662e-05	-1.65297
Gas6	3.35623e-09	-1.66005
Twist2	0.00864237	-1.66578
Ifit1bl2	0.00635419	-1.6691
Adam19	0.0069872	-1.67141
Prf1	0.0171534	-1.67324
Ermap	7.29274e-06	-1.68363
Cd3g	0.000167985	-1.68629
Cxcr6	0.0170229	-1.68721
Cd3e	0.000282684	-1.72664
Itk	0.00261483	-1.73207
Cd4	3.80649e-06	-1.76438
Hes7	0.00184283	-1.76778
Gzmb	4.35544e-06	-1.81322
Trac	2.74672e-05	-1.8185
Rflnb	0.00346966	-1.83542
2900026A02Rik	0.000133049	-1.85129
Pvrig	4.2706e-07	-1.86157
Bank1	2.43155e-08	-1.88831
Smc1b	1.25896e-06	-1.89194
Igsf9	6.33883e-14	-1.9012
Asb2	0.00121516	-1.90701
Fcrls	2.6088e-30	-1.96639
Cd5	0.0462274	-1.984
Gm26576	0.000542509	-2.00379
Cd8a	0.00975043	-2.00451
Cd8b1	0.0227114	-2.02304
Wdr6	0.0025826	-2.04332
Clec4b1	1.79599e-28	-2.10621
Knl1	0.0058995	-2.231
Gm26674	6.15498e-07	-2.29062
Gimap8	0.017618	-2.35579
Zfp759	0.00234085	-2.37351
Neo1	7.4877e-06	-2.4554
Cd209a	0.000169531	-2.52786
2210414B05Rik	1.5887e-11	-2.98366
Fcrl5	3.72453e-23	-3.19509

## Sheet: Supplementary Table S9
Supplementary Table S9. Differentially expressed genes in recipient CD8+ T cells after conventional CAR-T dosing.
Gene Symbol	P-value	Log2 fold change
Trav9-2	0.00183198	3.49781
Trav14n-3	0.0237278	3.4657
Tmem121b	0.00182201	3.36199
Trav7-5	0.0238497	3.28268
Gm48899	0.00471456	3.281
Dok6	0.0115417	3.12146
Slc16a2	0.00471456	2.90887
Tmem116	0.00428515	2.89202
Sh3gl3	0.0100443	2.8715
Plce1	0.0100974	2.81064
Grhl1	0.0241082	2.71641
3110045C21Rik	0.0115417	2.67787
Gm48545	0.0030213	2.6485
Ptpn14	0.0115417	2.64767
Gm14718	0.0240953	2.58393
Dynlt1b	0.00134572	2.52453
Slc35d3	0.0115417	2.50633
Smc1b	0.0115417	2.47837
Atp6v1g3	0.0445409	2.46672
Fam43a	0.0468039	2.44274
Slc25a47	0.0115417	2.40026
Gm16023	0.0118545	2.38379
Trav14-2	0.0395595	2.37874
Nos1	0.00471456	2.35902
Gm37634	0.0238497	2.35381
Cryba1	0.00471456	2.29023
Fgf2	0.00437816	2.2848
Slc3a1	0.0101507	2.26389
Gemin4	0.0397062	2.24227
4930535E02Rik	0.00195063	2.20593
0610043K17Rik	0.0394132	2.14859
Slc7a14	0.0461378	2.14597
Gm45187	0.0401493	2.14079
Ankmy1	0.0253215	2.13191
Gm5608	0.0422298	2.12877
Gpx2	0.0337644	2.12485
Efnb2	0.0395595	2.10807
Uchl1	0.00681024	2.06799
Gm9889	0.0434458	2.03891
Sgtb	0.00909308	2.00932
Gm10802	0.0194523	1.96224
Tagln	0.0374881	1.96088
Ephx3	0.000426888	1.91828
Pou3f1	0.00317047	1.88791
Avil	0.0339077	1.84454
D430018E03Rik	0.0443231	1.78681
Gm47512	0.0234967	1.77273
Gm20531	0.0337644	1.7451
Clec10a	0.0255645	1.73626
Serpinc1	0.00459781	1.70778
4930563E22Rik	0.0234967	1.70109
Ctif	0.0428648	1.69998
Nav1	0.0449289	1.67845
Nrg1	0.0340514	1.67301
Gm14302	0.0194523	1.6678
Gm20544	0.00690692	1.65875
Ptgir	0.0394132	1.63257
Lrrc75aos2	0.00423023	1.62969
Mpped2	0.0123951	1.61185
4933433G19Rik	0.0457906	1.60992
Platr15	0.00935605	1.6068
Gm26648	0.0323785	1.59484
Dtx1	0.0241966	1.58769
Rtn4rl1	0.000613951	1.58215
Hdac9	0.0468039	1.5631
Gm29123	0.024343	1.55515
Gm46378	0.0454181	1.53181
B230303O12Rik	0.019476	1.49168
E230032D23Rik	0.00602393	1.45319
Gm17354	0.0383245	1.4324
Tbc1d4	0.00033197	1.41071
Gm29114	0.0340514	1.40358
4930513N10Rik	0.0390765	1.35886
D030028A08Rik	0.0190375	1.31169
Gm26810	0.0481436	1.28438
Rhov	0.0124759	1.2738
Gm15672	0.024343	1.27375
Gm28557	0.00701758	1.24711
Gm43042	0.0432145	1.23852
Gm45606	0.0266128	1.20787
1700113A16Rik	0.00397342	1.20336
Efnb1	0.00095677	1.18921
Utp14b	0.000606004	1.16601
Wdr19	0.0458228	1.15597
Gm13012	0.0238	1.1478
Rbbp9	0.0395165	1.13624
Rac3	0.047358	1.10112
Cd4	0.00977441	1.05915
Gm43256	0.0144824	1.05733
Cfap53	0.0481602	1.03655
E430024P14Rik	0.0386348	1.03456
Tnfrsf14	0.0131107	1.02894
9230112E08Rik	0.0434205	1.00747
Slc16a4	0.0256025	0.999576
B230216N24Rik	0.0418607	0.999396
Gm11696	0.0376046	0.974639
Spock2	0.0304558	0.954834
Mtmr11	0.0473425	0.946097
Rundc1	0.0432697	0.943792
Aff3	0.00844505	0.936563
Gm29113	0.0399417	0.930723
Sesn2	0.0155846	0.907027
Gm10282	0.0451828	0.906195
Gm9917	0.041997	0.902629
Acod1	0.0406603	0.884108
2810001G20Rik	0.0422288	0.873408
Tcrg-V1	0.0383002	0.864209
Akap17b	0.0129202	0.843276
Tppp3	0.0146955	0.842538
Ptafr	0.0482235	0.837737
Trim69	0.045374	0.824363
Spon1	0.00964873	0.820514
Tmem108	0.0308975	0.803057
Bmpr2	0.0446774	0.790707
Cited2	6.88503e-05	0.759162
C78859	0.0341957	0.757899
Ulk1	0.0100258	0.757479
Chac2	0.0342048	0.756984
Hyal2	0.0238997	0.753477
Msantd1	0.048926	0.753143
Cd9	0.00986466	0.751901
A630089N07Rik	0.0401692	0.723117
Noa1	0.0170396	0.721452
Dag1	0.0182746	0.714269
Hsdl1	0.0394237	0.712595
Fbxo30	0.0158092	0.704316
Nr4a1	1.43693e-05	0.692841
Cxcl10	0.0251036	0.691393
Klf3	0.000748425	0.687634
Gm26740	0.0162765	0.68737
Zfp597	0.0275542	0.683697
Kansl1l	0.0316863	0.666327
Runx1	0.0353141	0.66433
Cmah	0.0276163	0.657394
Gadd45b	0.000398654	0.649019
Casp4	0.0133772	0.625724
Cldnd1	0.0131778	0.61318
Insig1	0.0295544	0.60799
Dffa	0.00931793	-0.585987
Ece1	0.00305745	-0.586132
Gm30054	0.0403543	-0.594045
Selenon	0.0453468	-0.594664
Wdr13	0.0158912	-0.594842
Birc5	0.00347152	-0.59574
Pip4p2	0.005751	-0.597075
Nceh1	0.0100166	-0.598151
Cacna1a	0.0488311	-0.598833
Cc2d1a	0.014532	-0.599543
Diaph3	0.0262087	-0.599604
Suclg2	0.000984504	-0.603661
Ptch1	0.00129469	-0.607937
Tmtc4	0.016157	-0.608245
Phf7	0.0240924	-0.60997
Cops7b	0.0464951	-0.610959
Usp50	0.00409733	-0.616139
Gm43328	0.00192346	-0.617755
Lgmn	0.00298277	-0.617977
Angptl4	0.0163997	-0.618327
Tmsb15b1	0.0306343	-0.618676
Arhgap11a	0.00645525	-0.619423
Zgrf1	0.00236128	-0.622788
Spg20	0.00477553	-0.62349
Gm17767	0.00567496	-0.626027
Cog7	0.0257739	-0.627289
Kif11	0.0124395	-0.628024
Gm614	0.0440596	-0.630207
Map4k5	0.0258014	-0.632757
Spryd3	0.0460533	-0.633549
Pms1	0.0221271	-0.634234
Abhd12	0.000255993	-0.634858
Tbcd	0.00124141	-0.636225
Gpr89	0.000504534	-0.640681
Baiap3	0.0411157	-0.641197
Rgs8	0.00513578	-0.646561
Brca2	0.00045748	-0.647504
Tmem138	0.0207279	-0.648017
Cit	0.0276926	-0.648938
Sqle	0.0255598	-0.650225
Alg8	0.0339709	-0.652526
Ccsap	0.0404121	-0.654444
Npc1	0.00468817	-0.655503
Tubb6	0.00363226	-0.656226
Sec22a	0.00160677	-0.656311
Gale	0.00193021	-0.656351
Ikbip	0.0187273	-0.657534
Stk35	0.0162031	-0.657736
Ms4a7	0.0347222	-0.658593
Zfp729a	0.00292247	-0.660819
Recql5	0.00795982	-0.662066
Gm43466	0.00156121	-0.665465
Dscc1	0.00687485	-0.667458
Edc3	0.0128953	-0.67048
0610010F05Rik	0.00600274	-0.672776
Nek2	0.0158244	-0.672862
4930578M07Rik	0.0440138	-0.674585
Gm50394	0.0392592	-0.675716
Gm20492	0.0478888	-0.676245
Bard1	0.00588517	-0.677397
Gnb4	0.0467972	-0.678479
Abcd3	0.0229845	-0.678628
Depdc1a	0.0121389	-0.67864
Gm6710	0.0141726	-0.679842
BC017158	0.0498478	-0.680261
Gm31342	0.0353705	-0.681057
1700066M21Rik	0.0489752	-0.684407
Adck5	0.0184879	-0.68453
Drosha	0.00169052	-0.688578
G530011O06Rik	0.0144064	-0.68896
Ppip5k1	0.0267027	-0.689403
Slc25a16	0.0221754	-0.69015
Lrrc8b	0.0022951	-0.692445
Cdc25a	0.0136119	-0.695111
Rpusd2	0.0371606	-0.695976
Pidd1	0.0457036	-0.696296
Lyrm7	0.0382598	-0.699167
Chst10	0.0112988	-0.699223
Tnfsf13b	0.0134276	-0.700729
Sumf1	0.0464298	-0.701629
Dmap1	0.00303593	-0.701659
Haus7	0.00919948	-0.701942
Prkaca	5.7711e-06	-0.705025
Tubgcp6	0.00319874	-0.705545
Trmt2a	0.00159942	-0.705726
Rab3il1	0.0313883	-0.707643
Gm5244	0.0290193	-0.718608
Knl1	0.0184829	-0.720453
Hist1h1d	0.0115821	-0.725941
Pgpep1	0.0123157	-0.726697
Tnks1bp1	0.0147885	-0.730367
Asap2	0.0375205	-0.73075
Poldip2	0.000448625	-0.739954
Cfap54	0.0296372	-0.74209
Zfand1	0.00712913	-0.742393
Tarsl2	0.0126152	-0.743916
Rsl1	0.00571949	-0.7472
Gtpbp8	0.0318347	-0.747734
Gm12743	0.0129303	-0.74864
Itsn1	0.00695001	-0.750681
2410018L13Rik	0.0497194	-0.75074
Slc15a3	0.00796749	-0.751029
Acss2	0.000239379	-0.754477
Gm15247	0.0103985	-0.76182
Ccl8	0.00369346	-0.764497
Ippk	0.0185655	-0.765281
Zpbp	0.0272583	-0.765741
Gm12184	0.0223786	-0.766695
Stil	0.0213436	-0.768009
4930430F08Rik	0.047691	-0.769133
Gm30790	0.0409251	-0.776452
Ltb4r1	0.00700059	-0.777157
Mccc1	0.00991036	-0.783018
Apoe	3.33331e-05	-0.783362
Nipsnap1	0.00316683	-0.784057
Dusp22	0.0337258	-0.78936
Bmf	0.0200085	-0.791409
Pigg	0.0149645	-0.791732
Rdh13	0.0295876	-0.795863
Dusp19	0.000410936	-0.795889
Ect2	0.0468771	-0.796115
Apoc2	0.0106798	-0.797001
Gen1	0.0043633	-0.798068
Spryd7	0.0370047	-0.798914
Rnf41	0.023593	-0.80219
Gm48646	0.0353705	-0.809641
Ulbp1	0.0156293	-0.810074
Exoc3l	0.0376139	-0.810756
Mastl	0.0161267	-0.811579
Tmco6	0.00879548	-0.819303
Gnasas1	0.000891379	-0.820738
Irak1bp1	0.016919	-0.82337
Jmjd8	0.0183135	-0.824361
Crmp1	0.0418131	-0.82535
Champ1	0.0156117	-0.833025
Cdc25c	0.0303447	-0.834415
Polm	0.00642449	-0.834857
Fsd2	0.0436915	-0.836526
Poglut3	0.0259098	-0.840534
Nsl1	0.0286967	-0.844913
Mrc1	0.0125066	-0.85805
Gpr34	0.00670907	-0.858923
Gpr153	0.0353705	-0.859967
Zfat	0.0395856	-0.867458
Ccp110	0.00822271	-0.86933
Jrkl	0.00702654	-0.870918
E130307A14Rik	0.0318746	-0.871678
Tlcd2	0.0224045	-0.873025
1500009L16Rik	0.00928343	-0.878476
Dab2	0.0272201	-0.878839
Foxj1	0.0455364	-0.883196
Gm20337	0.047772	-0.883423
C1qc	9.18012e-05	-0.886164
Mt3	0.026702	-0.888408
Elmod3	0.0252845	-0.89484
Aasdh	0.00862196	-0.896695
Oit3	0.0477405	-0.897579
Ankle1	0.0431269	-0.898149
Ttc21b	0.0123485	-0.902054
Gipc2	0.00321591	-0.906523
Stk11ip	0.0151611	-0.91538
Ndufaf6	0.0123475	-0.916831
Nmnat1	0.00296502	-0.92155
Clec4a1	0.00253957	-0.921613
Rgs11	0.0144189	-0.927498
Gm15834	0.043861	-0.933496
Serpina3f	0.00686498	-0.937952
Hspb6	0.00952737	-0.939029
Sgsm3	0.0232089	-0.942257
Zdhhc12	0.00463522	-0.942437
Ankrd27	0.0085039	-0.945732
Crnde	0.0353705	-0.946307
Rad54b	0.00928618	-0.949701
2810429I04Rik	0.0408547	-0.960395
Fbxo5	0.0237352	-0.969976
Specc1	0.00095302	-0.970666
Ly6g5b	0.00588242	-0.972165
Pomc	0.0259741	-0.972592
Daam1	0.00431356	-0.976442
Plxnb2	0.0371119	-0.985406
Gm11273	0.0172652	-0.985839
Spag5	0.00840295	-0.995573
Ddah2	0.0176733	-0.998103
Polq	0.0237473	-1.00066
Mical2	0.0233731	-1.00533
G630030J09Rik	0.026289	-1.00607
Clec4a3	0.00990584	-1.0104
Znhit2	7.02164e-06	-1.01218
Sirpa	0.000103295	-1.01815
Lrrc25	0.00849022	-1.02673
Gm20705	0.0223752	-1.03271
Gm15265	0.0113648	-1.03552
Rab7b	0.0316576	-1.04019
Traip	0.024615	-1.04708
Cenpu	0.00653096	-1.0537
P4htm	0.0310557	-1.05407
Gm33782	0.00226067	-1.05933
C1qa	6.53692e-08	-1.06545
Gm50431	0.0473072	-1.06583
Acsf3	0.0112378	-1.07671
Abcb10	0.00193618	-1.07877
Alg2	0.00159103	-1.08602
Gm12248	0.0437086	-1.1036
Zfp839	0.0399503	-1.11052
Gm26520	0.0146242	-1.11159
Tbc1d30	0.0205423	-1.11174
Nckap1	0.000690549	-1.11577
Gm49874	0.0426578	-1.11652
Gm50322	0.0352201	-1.11898
Hps6	0.000837985	-1.12323
Tifab	0.0396231	-1.136
Lancl2	0.014691	-1.14461
Rmdn2	0.0118479	-1.1509
Rapgef5	0.0434053	-1.15263
Gmpr	0.0217604	-1.15867
Fitm2	0.0432347	-1.16182
Ccdc142os	0.0427858	-1.16821
Marveld2	0.00298264	-1.17256
Gm38405	0.0392761	-1.2056
Trbv19	0.0352473	-1.21592
Rasd2	0.010385	-1.22094
Hist1h4j	0.0213839	-1.22739
Zfp874a	0.043294	-1.23427
Gm14286	0.025129	-1.23645
Pltp	0.00612785	-1.24588
Arhgap27os2	0.03335	-1.26447
Krt222	0.0169014	-1.28111
Zfp428	0.0499928	-1.29829
Gm37401	0.0304803	-1.30238
Hist1h3g	0.0197357	-1.30428
Srl	0.0353705	-1.3064
Gm9833	0.0181331	-1.31957
Zfp940	0.00654671	-1.32029
Tmed6	0.0353705	-1.32108
Mafa	0.0307606	-1.34186
Zfp763	0.0103547	-1.3561
Gm10131	0.0355129	-1.35794
5330439K02Rik	0.0434053	-1.362
Lrrc9	0.00574273	-1.36263
Slc9a5	0.0177034	-1.38337
Acpp	0.0242401	-1.39914
Dclk1	0.0136807	-1.4023
Pira2	0.0107112	-1.41768
Arf4os	0.0353705	-1.43347
Mcpt8	0.031043	-1.43407
Rps6ka4	0.0431038	-1.44568
Cd79b	0.0178862	-1.45733
Zfp85	0.00242864	-1.46008
Serpinb1a	0.00300459	-1.47259
4931406C07Rik	0.000572916	-1.49142
Pars2	0.0111044	-1.49306
Cystm1	0.0487386	-1.51293
Cela1	0.00103266	-1.51682
Slamf9	0.000998101	-1.51912
Rab11fip5	0.0306339	-1.5369
Gm48045	0.0303124	-1.5388
Foxd2	0.0112438	-1.54033
Mroh2a	0.0202132	-1.55458
Gm48283	0.0028693	-1.56368
Cdkl3	0.00549941	-1.56988
Zscan22	0.0174874	-1.57262
Batf3	0.0387748	-1.58234
Dctd	0.00711223	-1.59215
Ccdc112	0.00179439	-1.59361
C430014B12Rik	0.0432543	-1.6123
Trav19	0.0426578	-1.62366
Gm43597	0.0382525	-1.63874
Serpinb9b	0.000554487	-1.63947
Adora3	0.0416448	-1.68852
Gm20632	0.0297437	-1.69067
Fnbp1l	0.02143	-1.69266
Ptcra	0.021053	-1.70464
Hecw2	0.0353705	-1.70523
Ntf5	0.00148869	-1.70566
Rab27b	0.0206041	-1.71489
Rnd1	0.0378401	-1.72072
Neurl2	0.0214252	-1.80241
Agrp	0.0117479	-1.80677
1700028N14Rik	0.0300181	-1.84516
Gzmf	2.08227e-06	-1.85923
Map3k15	0.0112081	-1.87187
Gm35867	0.0146079	-1.90233
Zmynd15	0.00108542	-1.90599
Hsbp1l1	0.0353705	-1.91708
Ly6k	0.042804	-1.98198
Arhgef9	0.00037729	-1.99299
Prss30	0.010913	-2.0021
Olfr655	0.0243976	-2.02169
Zmynd10	0.0146399	-2.05771
Rassf6	0.0243976	-2.08448
Gm45309	0.0169014	-2.11938
4632411P08Rik	0.0117479	-2.14655
Gm11998	0.00268474	-2.17326
Nrbp2	0.0243976	-2.21011
Pafah2	0.0207556	-2.24793
Trav7-3	0.0117479	-2.27739
Anpep	0.0426547	-2.63479

## Sheet: Supplementary Table S10
Supplementary Table S10. Differentially expressed genes in recipient CD8+ T cells of 7 x 19 CAR-T group.
Gene Symbol	P-value	Log2 fold change
Adra2a	0.00214959	3.04765
Sorcs2	0.0154366	3.02517
Lix1	0.00793864	2.84842
A830009L08Rik	0.0299716	2.67645
Zfp759	0.0154366	2.45045
S1pr5	0.0154366	2.44099
Cttn	0.034728	2.38544
4933432I03Rik	0.00793864	2.35213
2010110E17Rik	0.034728	2.33858
Procr	0.00634677	2.28924
Gm47071	0.0181749	2.26215
Gm47806	0.00793864	2.24654
Gm43057	0.0154366	2.23453
Ro60	0.000896431	2.16987
Zfp174	0.00214959	2.13429
Drc1	0.000685288	2.12634
Greb1l	0.0097713	2.11351
2010204K13Rik	5.81446e-05	2.09501
Tet1	0.00512271	2.07238
Fabp4	0.018391	2.06099
Gpat3	0.016757	2.02591
Nos2	0.000237656	1.99858
Gm33056	0.0349971	1.97927
Bend5	0.00292119	1.97646
Gm3417	0.00214959	1.96032
Cyp2u1	0.00981043	1.95273
Rab42	0.0154366	1.92175
Mcf2l	0.00298093	1.89297
Dynlt1b	0.0092769	1.88061
Dnph1	0.00138918	1.81472
Ablim2	0.0430257	1.80061
Gata1	0.0154366	1.79456
Gm16853	0.00659615	1.76397
Chmp4c	0.0097713	1.73866
Fgfr1	0.0098497	1.71211
D430018E03Rik	0.0331926	1.70582
Gm10366	0.0146846	1.65942
9030624G23Rik	0.03037	1.62636
Amigo3	0.0437563	1.59206
Trim71	0.0401722	1.57561
Gm45250	0.0191892	1.53985
Gm43024	0.0352679	1.51687
Gm20544	0.00275688	1.5131
Gm46218	0.0440197	1.50792
Ddc	0.0160746	1.50572
4930513N10Rik	0.017299	1.48901
A130014A01Rik	0.00298746	1.42559
Gm26771	0.00418783	1.42342
Grk5	0.0178978	1.40342
Trbv1	0.0436453	1.38037
Atp8a2	0.025607	1.3632
Rtl6	0.0386603	1.35088
Lmo1	0.0352679	1.35003
Gm38287	0.0219392	1.33291
Nicn1	0.0237873	1.30679
Ovgp1	0.0356814	1.30619
E230032D23Rik	0.00941405	1.30511
Wdr27	0.0330161	1.29971
Trf	0.0270432	1.29577
Gm31812	0.0312831	1.28725
Gm45353	0.0302474	1.28237
Cd36	0.0311805	1.28024
Swsap1	0.0224719	1.27356
Dpys	0.0143091	1.25559
Rsad1	0.0328977	1.25199
Fxyd4	0.0287575	1.24831
Cdkl2	0.0417937	1.18724
Gm16741	0.040344	1.18196
Efnb2	0.0436453	1.18182
Tfpi	0.0369706	1.16934
Plaur	0.00291805	1.13569
Dennd6b	0.0202001	1.11892
Ccdc136	0.0456382	1.11265
Trav3-3	0.00778399	1.10269
Mboat4	0.0352679	1.09855
Tmem177	0.0326804	1.09349
Mettl27	0.0195941	1.09074
Epcam	0.00966301	1.07788
Whrn	0.0201091	1.06823
B3gnt7	0.0415628	1.06367
Tnfrsf21	0.0464581	1.05393
Chac2	0.00679411	1.05087
Mipep	0.00192079	1.04534
Zfp566	0.0237567	1.03817
Gm19705	0.0011176	1.03445
Fam221a	0.0445993	1.02908
Nubpl	0.00849612	1.00615
Kif24	0.0203601	0.992831
Tnfrsf26	0.00116487	0.992608
Chil3	0.0068123	0.986015
Ly6i	0.0420278	0.985201
Csrnp2	0.00239066	0.97367
Slc15a2	9.61905e-05	0.965033
D030028A08Rik	0.00222309	0.96445
Bmp7	0.0147925	0.945539
AI854703	0.037537	0.942367
Cxcl1	0.0498671	0.934155
Gm26670	0.0407898	0.899857
Nefh	0.0146688	0.898191
Arl2	0.00243567	0.888674
Ipo4	0.00205237	0.875075
Car7	0.0377407	0.857334
Pus7l	0.02738	0.85022
Acat2	0.00394917	0.848529
Stx2	0.00259934	0.8451
Hsdl1	0.000249274	0.837119
Nek4	0.018937	0.828439
Vrk1	7.30634e-05	0.818751
B4gat1	0.0163755	0.816355
A630089N07Rik	0.0167918	0.807793
Gm42722	0.0236167	0.797919
F10	0.0311018	0.782877
Sulf2	0.0253828	0.778634
Klrb1c	0.00621819	0.765129
Izumo1r	0.0268251	0.757965
Gm42809	0.00258601	0.755883
Tmem108	0.00208165	0.751858
Mettl15	0.0312056	0.743179
Olfm1	0.00198996	0.722053
Mcrip2	0.0355226	0.708239
Stom	0.0373306	0.704029
Zfp239	0.0335312	0.70189
Cpd	0.041664	0.699913
Klra7	0.0214128	0.699049
Rtn4rl1	0.0367739	0.694316
Srm	0.00725586	0.690309
Top1mt	0.0347028	0.689742
Smox	0.00922222	0.678516
Mboat1	0.0481899	0.671344
Cd7	0.00196138	0.66842
Cd74	0.00873117	0.66667
AC241534.1	0.0149974	0.658393
Ada	0.0219223	0.657543
Gdpd5	0.0181045	0.651541
Zhx2	0.00262715	0.646782
Kctd6	0.0392989	0.645147
Fbxl18	0.0117325	0.643894
Slx1b	0.0455538	0.64078
Rundc1	0.0446522	0.63987
Aff3	0.00481607	0.639304
Iigp1	0.0036578	0.638164
Slamf6	0.00503814	0.636639
Tcrg-C1	0.0299509	0.626609
Mmp25	0.0465655	0.624459
Eral1	0.0138623	0.622448
Slc19a1	0.00621011	0.622247
Kcnc1	0.0379392	0.611032
Rpap1	0.0293218	0.607917
H2-Aa	0.0160043	0.603495
Ass1	0.0326944	0.599434
Pde8a	0.0160554	0.592689
Bcl2	8.43508e-08	0.590539
Rfx3	0.00309959	-0.585496
Tmem171	0.00385824	-0.586701
Zfp146	0.0268496	-0.588286
Farp1	0.00707807	-0.589552
Map7	0.0417366	-0.590039
Sap25	0.0158753	-0.591413
Hist1h4c	0.041929	-0.592535
Arrdc4	0.03967	-0.592549
Slc30a4	0.025668	-0.593677
Snx27	0.0014964	-0.596109
Socs7	0.000319303	-0.596691
Lrrc40	0.00181142	-0.598187
Vps37c	0.038645	-0.599109
Plscr1	1.07592e-05	-0.599839
Ifi211	0.00211007	-0.602088
Adnp2	0.00567911	-0.602175
Zc3h11a	0.0493328	-0.604231
Dgkh	1.67105e-06	-0.607444
Ftsj1	0.00288431	-0.608166
AW146154	0.0174779	-0.608272
Golga1	0.00965175	-0.608392
Sema4c	0.00225584	-0.612149
Hcfc2	0.00158785	-0.612439
Gm3448	0.0122873	-0.618428
Mettl4	0.000486699	-0.621795
Plod2	0.000465857	-0.621933
Hip1	1.61717e-06	-0.62345
4930481B07Rik	0.0172865	-0.626434
Eif3j2	0.0103675	-0.628692
Lag3	0.000149761	-0.628855
Atpaf1	0.0123104	-0.631753
Dusp14	0.0117497	-0.632279
Mtcp1	0.0266549	-0.632517
Abhd10	0.0200258	-0.632622
Ccl7	0.00105475	-0.634694
Bach2it1	0.0309725	-0.63576
Them4	0.0160146	-0.636887
Hspb6	0.0278339	-0.639612
Ildr1	0.0376743	-0.646419
Cxcl16	0.00686041	-0.646434
Casp7	0.00836039	-0.646749
Tmcc3	0.00131332	-0.647094
Arl16	0.0157953	-0.649956
Gm44091	0.0378066	-0.650335
C1qc	0.00122026	-0.653134
Eif5a2	0.0163008	-0.654082
Serpine2	0.0119881	-0.656998
E130307A14Rik	0.0448048	-0.660094
Gm16867	0.0348226	-0.660496
Mrc1	6.6761e-05	-0.662764
Gaa	0.0129852	-0.663131
Tlr2	0.0383349	-0.664088
Gipc2	0.00032628	-0.664236
Dclk2	0.0219128	-0.664531
Rnft1	0.00579831	-0.66999
Spryd7	0.0223642	-0.670602
Klc3	0.0257474	-0.6715
4921531C22Rik	0.0296041	-0.673436
Gm19557	0.0449232	-0.67727
5031425F14Rik	0.0202467	-0.678277
Marcksl1	0.0385219	-0.680261
Dip2a	0.0184243	-0.681478
Ccdc112	0.0358949	-0.690486
Exoc6b	0.000315744	-0.701276
Kctd9	0.0183358	-0.702913
Serpina3f	0.0400235	-0.704916
Plekho1	0.0136678	-0.70589
Kdm4b	0.000565189	-0.71085
2410004P03Rik	0.0461696	-0.711367
Ppic	0.0106034	-0.71207
Plscr4	0.0165871	-0.718684
Pdp1	0.0127937	-0.720139
Cd93	0.0399899	-0.721578
Irf8	3.90091e-05	-0.724506
Mt3	0.0213282	-0.724615
Angptl4	0.0278255	-0.725324
Zfp677	0.0283611	-0.725866
Rasgef1b	0.0129148	-0.726425
Gm50218	0.0173834	-0.7271
Ccnd1	0.0166387	-0.728835
Aco1	0.0104929	-0.729299
Gm36738	0.0287379	-0.731036
Synpo	0.0447967	-0.733335
Tmem14a	0.0267716	-0.737605
Elac1	0.0431173	-0.741531
D3Ertd751e	0.002086	-0.745346
Gstp2	0.0274954	-0.752761
Sntb1	0.000621131	-0.753861
Naip5	0.0144229	-0.755032
Men1	0.000525913	-0.75546
Zfp518a	0.0364988	-0.758949
Cmtr2	0.0326051	-0.759871
Msh5	0.0161416	-0.760506
Hist1h3d	0.0186005	-0.761967
Lgmn	0.00113546	-0.76307
Smpdl3b	0.000500461	-0.763622
Eml2	0.000321467	-0.763706
Itih5	0.00583763	-0.764496
Chic1	0.0335991	-0.765654
Cln8	0.0300321	-0.766112
Gldc	0.00435596	-0.771092
Filip1	0.00417458	-0.771504
Zfp874b	0.04953	-0.772978
Nrgn	0.00480143	-0.776769
Lst1	6.48351e-05	-0.782574
Cx3cr1	0.000415904	-0.784699
Fam160a2	0.0199839	-0.796412
C3ar1	0.0245001	-0.801041
Crybg3	0.00221088	-0.803895
Tatdn3	0.0205659	-0.813553
Susd1	0.0412413	-0.82291
Ccdc184	0.00866901	-0.830732
Gm47772	0.00182964	-0.834278
Slc25a29	0.0486772	-0.834961
Zfp973	0.0215442	-0.837522
Gpr162	0.0365166	-0.838881
Hist1h2bg	0.0262793	-0.846811
Dnajb14	0.0281754	-0.856302
Znrd1as	0.0400897	-0.865269
Rdh13	0.018361	-0.865581
Pxdc1	0.0210973	-0.866024
St14	4.14751e-05	-0.869962
Matk	0.00571467	-0.870261
Pltp	0.0151116	-0.871299
Crmp1	0.00179333	-0.873581
Zfp317	0.0304064	-0.877861
Ccl8	0.00227932	-0.878887
Slc39a13	0.00694238	-0.881946
CAAA01147332.1	0.0238677	-0.883016
Gm16279	0.0420194	-0.886115
Tnfsf13b	0.0118663	-0.88635
Hist1h2ai	0.00991955	-0.889134
Cdc25c	0.0359803	-0.889314
Elmod2	0.018272	-0.896808
Sirpa	0.00068526	-0.900386
Sccpdh	0.00975045	-0.906552
Cerkl	0.0156793	-0.907832
Ptprk	0.0376828	-0.91042
9330160F10Rik	0.0143243	-0.914604
Rgs11	0.0172284	-0.915317
Apoe	7.1861e-10	-0.917514
Gzmk	6.4884e-06	-0.920839
Ntf5	0.038486	-0.927829
Ptges3l	0.0289828	-0.927993
Fhl3	0.0390647	-0.928043
Tox	1.98437e-07	-0.933437
Gm33782	0.0034103	-0.942316
Adgrg1	0.0214652	-0.948951
Hist1h3f	0.00549342	-0.950956
Gm15265	0.0329732	-0.950982
Jam2	0.0118934	-0.957735
Pomc	0.0307246	-0.961394
L2hgdh	0.0115915	-0.971733
Nlrx1	0.0202158	-0.97733
Naprt	0.0264892	-0.985151
Rab7b	0.020036	-0.990488
Nanos1	0.0308195	-0.991304
Map4k5	0.0118592	-0.998165
Cntf	0.0160488	-1.00119
Cnrip1	0.0122932	-1.00637
Npff	0.0276998	-1.00948
Hist1h2ad	0.043487	-1.01623
Mical2	0.0211564	-1.03439
Fpr1	0.0406	-1.03649
Rsl1	0.000806157	-1.04466
Gm11998	0.00554751	-1.04752
Ccdc148	0.00473686	-1.05193
Rgs8	0.000174646	-1.06086
Gdpd1	0.0383376	-1.06542
Rab3il1	0.0307641	-1.06827
Lrrc25	0.00780521	-1.07069
Arhgef9	0.00053795	-1.07561
Slc27a1	0.00748451	-1.0778
Dyrk1b	0.0115572	-1.08235
Hist1h2ap	0.00378586	-1.0894
Vipr2	0.00784656	-1.09197
Specc1	0.00152544	-1.10189
Rasd2	0.00228287	-1.1033
Dusp3	0.0238892	-1.10604
Nrn1	0.0403229	-1.10665
Gm47242	0.00018054	-1.10767
Gm50092	0.0231923	-1.1116
Lrrc9	0.0118959	-1.11286
Dclk1	0.0304851	-1.11776
Mc1r	0.041268	-1.12752
Fam89a	0.0180446	-1.13496
Stk32c	0.00828104	-1.14451
Slc17a6	0.0221769	-1.14541
Tbc1d12	0.0318318	-1.14636
B3galt2	0.0151144	-1.15032
Exoc3l	0.00870076	-1.15634
Adgre1	0.0033995	-1.16252
Pafah2	0.041268	-1.16331
45725	0.00223566	-1.17556
Fam178b	0.0311301	-1.18115
1110046J04Rik	0.0090339	-1.18804
Hoxb4	0.0131438	-1.18842
Usp49	0.00171884	-1.19486
Gm15938	0.0383376	-1.19587
Gm44066	0.02115	-1.19741
C1qa	1.99118e-09	-1.20131
4930453C13Rik	0.0121568	-1.20399
CAAA01066123.1	0.0211154	-1.20603
Tle1	0.0263809	-1.21424
Zfp94	0.027356	-1.2151
Chst14	0.034881	-1.22787
Tmem86a	0.0296891	-1.23546
Clec4a1	6.58618e-06	-1.23699
Gm17055	0.00945946	-1.24068
Ypel2	0.00891028	-1.27958
Gm48949	0.0274287	-1.28866
Plcxd1	0.0327525	-1.29749
Olfr1160	0.0379594	-1.29957
Gpm6b	0.000417899	-1.30692
9230116N13Rik	0.0275583	-1.3123
H1foo	0.0383376	-1.31379
Rapgefl1	0.0383376	-1.3167
Phactr3	0.0346625	-1.32145
Egf	0.0269692	-1.32871
Spns3	0.0106172	-1.3321
Ifit1bl2	0.0181227	-1.33926
Gm20036	0.0383376	-1.34645
45904	0.035618	-1.34803
Gm32401	0.036652	-1.34947
Bend7	0.0231923	-1.35428
Ankrd23	0.000525468	-1.37131
Phtf1os	0.0410887	-1.37707
Wfdc21	0.0383376	-1.3804
E230034D01Rik	0.000681519	-1.38655
Celsr2	0.0216328	-1.39856
Zfp119b	0.012124	-1.41031
Galnt9	0.0102391	-1.41524
Rdh5	0.0353204	-1.42025
BC018473	0.0352464	-1.42615
Fam221b	0.0256781	-1.429
Gm42700	0.0231923	-1.4294
Zmynd15	0.0168207	-1.42956
B230208H11Rik	0.0254438	-1.43595
Gas6	0.0231923	-1.43892
Gm11491	0.0395192	-1.44292
Gm26779	0.0178965	-1.44553
Gm9947	0.0267093	-1.45127
Ms4a7	9.52285e-06	-1.45171
Gm45507	0.0231923	-1.4529
Gm20707	0.000396292	-1.45618
Col11a2	0.0433469	-1.46125
Tmem30c	0.0346625	-1.46135
Maged1	0.00845425	-1.46285
P4htm	0.0259827	-1.46709
Tceal1	0.0383376	-1.48489
Rrh	0.0177738	-1.48654
Adam3	0.0231923	-1.49167
Kalrn	0.0216328	-1.49198
Oit3	0.00516959	-1.49948
Aplf	0.0150974	-1.50398
Mrvi1	0.0231923	-1.5191
Cyp27a1	0.0231923	-1.51999
Olfr472	0.0383376	-1.52354
Selenok-ps1	0.0231923	-1.53601
Asah2	0.0460164	-1.55115
1110019D14Rik	0.0394611	-1.56226
Gm16933	0.0491641	-1.56783
Cyp2e1	0.0343095	-1.57428
Rab39b	0.0409365	-1.5845
Snx24	0.0347809	-1.59663
Kcnk3	0.0049106	-1.5973
A430073D23Rik	0.0383376	-1.59891
Slamf9	0.00246557	-1.60617
Gm10688	0.00354787	-1.60779
Zbtb46	0.00991112	-1.60985
Neurl2	0.0267067	-1.61117
Gm12248	0.0394047	-1.61865
Synpo2	0.00157392	-1.61989
Col7a1	0.0383376	-1.63562
Amdhd1	0.0395192	-1.64031
Mettl5os	0.0383376	-1.65305
Gpr84	0.0383376	-1.65641
Ajuba	0.0399027	-1.6838
BC051077	0.0179196	-1.68618
Gm20878	0.0383376	-1.69565
Fcsk	0.0487621	-1.69634
2210417A02Rik	0.0032662	-1.69728
Gm20705	0.0114068	-1.7
Gm47551	0.0340794	-1.70395
Gm30124	0.0141456	-1.711
Aipl1	0.013207	-1.71424
Esm1	0.00318799	-1.77027
Cbr2	0.0172952	-1.78987
Rhobtb1	0.0141456	-1.81429
Fnbp1l	0.0407383	-1.81625
Tmem54	0.0383376	-1.83469
Awat2	0.0383376	-1.83538
Gm31805	0.0344268	-1.84103
Gm5106	0.0231923	-1.85199
Clec4a3	2.30497e-05	-1.86856
6330562C20Rik	0.0168532	-1.88365
6430573P05Rik	0.0231923	-1.89056
Gm10030	0.0033102	-1.89646
Insl3	0.0383376	-1.90063
B630019K06Rik	0.0341925	-1.9129
4632411P08Rik	0.013393	-1.93869
Avpr2	0.0383376	-1.93954
Adrb1	0.000329532	-1.95538
Hist2h3c2	0.0389496	-2.04059
A230072E10Rik	0.00231071	-2.04143
Gm26562	0.0231923	-2.04395
Tcrg-V3	0.0231923	-2.09963
Kcnab1	0.0213358	-2.10246
Gm29151	0.0141456	-2.11266
Gm9465	0.0168931	-2.13074
Gm49967	0.0383376	-2.13588
Vmn1r183	0.0383376	-2.16782
Gm13166	0.00205354	-2.16811
Rassf6	0.0343095	-2.21399
Gm48089	0.0346625	-2.24379
Ms4a14	0.00868009	-2.26381
Wfdc2	0.0231923	-2.28009
Ptcra	0.00512271	-2.31014
Igsf9b	0.0112171	-2.43878
Il4i1	0.00868009	-2.44497
Il2	0.00408628	-2.47018
Kdr	0.013393	-2.71473
Trav7-3	0.0033102	-2.72164
Col1a2	0.0383376	-3.02765
Cd300e	0.000795203	-3.26677
Gm3734	0.0141456	-3.33937
